# Supplementary material for: 3′-Hy­droxy­methyl-1′-methyl-3′-nitro-4′-(o-tol­yl)spiro­[indoline-3,2′-pyrrolidin]-2-one
Source: Acta Crystallogr Sect E Struct Rep Online. 2010 Oct 23;66(Pt 11):o2935. doi: 10.1107/S1600536810041917 (PMC3009029; doi:10.1107/S1600536810041917)
Supplement: Supplementary file 1 [file e-66-o2935-sup1.cif]

##############################################################################
###                                                                        ###
###        Electronic paper (Acta Crystallographica Section E)             ###
###                                                                        ###
##############################################################################
#                                                                            #
# This CIF contains the data in a paper accepted for publication in Acta     #
# Crystallographica Section E. It conforms to the requirements of Notes      #
# for Authors for Section E, and has been peer reviewed under the auspices   #
# of the IUCr Commission on Journals.                                        #
#                                                                            #
# Full details of the Crystallographic Information File format               #
# are given in the paper "The Crystallographic Information File (CIF):       #
# a New Standard Archive File for Crystallography" by S. R. Hall, F. H.      #
# Allen and I. D. Brown [Acta Cryst. (1991), A47, 655-685].                  #
#                                                                            #
# The current version of the core CIF dictionary is obtainable from          #
# ftp://ftp.iucr.org/pub/cif_core.dic. The current version number is 2.4.    #
#                                                                            #
# Software is freely available for graphical display of the structure(s) in  #
# this CIF.  For information consult the CIF home page http://www.iucr.org/  #
# cif/home.html                                                              #
#                                                                            #
# This file may be used for bona fide research purposes within the           #
# scientific community so long as proper attribution is given to the journal # 
# article from which it was obtained.                                        #
#                                                                            #
##############################################################################
                                             
data_global
_audit_creation_method     SHELXL-97
_journal_date_recd_electronic     2010-10-05
_journal_date_accepted     2010-10-16
_journal_name_full     'Acta Crystallographica, Section E'
_journal_year     2010
_journal_volume     66
_journal_issue     11
_journal_page_first     o2935
_journal_page_last     o2935
_journal_paper_category     QO
_journal_coeditor_code     BT5370
_publ_contact_author_name     'K.Sethusankar'
_publ_contact_author_address
;Department of Physics
Ethiraj College for Women (Autonomous)
chennai-600 008
India
;
_publ_contact_author_email     'ksethusankar@yahoo.co.in'
_publ_contact_author_fax     '91-44-24993057'
_publ_contact_author_phone     '+91-44-9444283831'
_publ_section_title
;\
3'-Hydroxymethyl-1'-methyl-3'-nitro-4'-(<i>o</i>-tolyl)spiro[indoline-3,2'-\
pyrrolidin]-2-one
;
loop_
    _publ_author_name
    _publ_author_address
    'Rajeswari Gangadharan'
; Department of Physics
  Ethiraj College for Women (Autonomous)
  Chennai 600 008
  India
;
    'K. SethuSankar'
; Department of Physics
  R.K.M. Vivekananda College (Autonomous)
  Chennai 600 004
  India
;
    'Manickam Bakthadoss'
; Department of Organic Chemistry
University of Madras
Guindy Campus
Chennai 600 025
India
;
    'Nagappan Sivakumar'
; Department of Organic Chemistry
University of Madras
Guindy Campus
Chennai 600 025
India
;
    'D. Velmurugan'
;
Centre for Advanced Studies in Crystallography
University of Madras
Guindy Campus
Chennai 600 025
India
;
data_I
_audit_creation_method     SHELXL-97
_chemical_name_systematic
;
3'-Hydroxymethyl-1'-methyl-3'-nitro-4'-(<i>o</i>-tolyl)spiro[indoline-3,2'-
pyrrolidin]-2-one
;
_chemical_name_common     ?
_chemical_formula_moiety     'C20 H21 N3 O4'
_chemical_formula_sum     'C20 H21 N3 O4'
_chemical_formula_iupac     'C20 H21 N3 O4'
_chemical_formula_weight     367.40
_chemical_melting_point     ?
_symmetry_cell_setting     triclinic
_symmetry_space_group_name_H-M     'P -1'
_symmetry_space_group_name_Hall     '-P 1'
loop_
    _symmetry_equiv_pos_as_xyz
    'x, y, z'
    '-x, -y, -z'
_cell_length_a     10.8757(18)
_cell_length_b     13.625(2)
_cell_length_c     13.656(2)
_cell_angle_alpha     66.116(8)
_cell_angle_beta     83.715(8)
_cell_angle_gamma     78.991(9)
_cell_volume     1814.9(5)
_cell_formula_units_Z     4
_cell_measurement_reflns_used     9209
_cell_measurement_theta_min     1.63
_cell_measurement_theta_max     28.70
_cell_measurement_temperature     293(2)
_exptl_crystal_description     black
_exptl_crystal_colour     black
_exptl_crystal_size_max     0.30
_exptl_crystal_size_mid     0.26
_exptl_crystal_size_min     0.20
_exptl_crystal_density_diffrn     1.345
_exptl_crystal_density_meas     ?
_exptl_crystal_density_method     'not measured'
_exptl_crystal_F_000     776
_exptl_absorpt_coefficient_mu     0.095
_exptl_absorpt_correction_type     none
_exptl_absorpt_process_details     ?
_exptl_absorpt_correction_T_min     ?
_exptl_absorpt_correction_T_max     ?
_exptl_special_details
;
;
_diffrn_ambient_temperature     293(2)
_diffrn_radiation_type     MoK\a
_diffrn_radiation_wavelength     0.71073
_diffrn_radiation_source     'fine-focus sealed tube'
_diffrn_radiation_monochromator     graphite
_diffrn_measurement_device_type     'Bruker APEXII CCD area detector'
_diffrn_measurement_device
                             'Bruker SMART APEX II area detector diffractometer'
_diffrn_measurement_method     '\w and \f'
_diffrn_detector_area_resol_mean     ?
_diffrn_reflns_number     32702
_diffrn_reflns_av_R_equivalents     0.0318
_diffrn_reflns_av_sigmaI/netI     0.0350
_diffrn_reflns_theta_min     1.63
_diffrn_reflns_theta_max     28.70
_diffrn_reflns_theta_full     25.00
_diffrn_measured_fraction_theta_max     0.982
_diffrn_measured_fraction_theta_full     1.000
_diffrn_reflns_limit_h_min     -14
_diffrn_reflns_limit_h_max     14
_diffrn_reflns_limit_k_min     -18
_diffrn_reflns_limit_k_max     18
_diffrn_reflns_limit_l_min     -18
_diffrn_reflns_limit_l_max     18
_diffrn_standards_number     0
_diffrn_standards_interval_count     ?
_diffrn_standards_interval_time     ?
_diffrn_standards_decay_%     0
_refine_special_details
;
Refinement of <i>F</i>^2^ against ALL reflections. The weighted <i>R</i>-factor
<i>wR</i> and goodness of fit <i>S</i> are based on <i>F</i>^2^, conventional
<i>R</i>-factors <i>R</i> are based on <i>F</i>, with <i>F</i> set to zero for
negative <i>F</i>^2^. The threshold expression of <i>F</i>^2^ >
\s(<i>F</i>^2^) is used only for calculating <i>R</i>-factors(gt) <i>etc</i>.
and is not relevant to the choice of reflections for refinement.
<i>R</i>-factors based on <i>F</i>^2^ are statistically about twice as large
as those based on <i>F</i>, and <i>R</i>- factors based on ALL data will be
even larger.
;
_reflns_number_total     9209
_reflns_number_gt     5980
_reflns_threshold_expression     I>2\S(I)
_refine_ls_structure_factor_coef     Fsqd
_refine_ls_matrix_type     full
_refine_ls_R_factor_all     0.0784
_refine_ls_R_factor_gt     0.0454
_refine_ls_wR_factor_gt     0.1134
_refine_ls_wR_factor_ref     0.1312
_refine_ls_goodness_of_fit_ref     1.032
_refine_ls_restrained_S_all     1.032
_refine_ls_number_reflns     9209
_refine_ls_number_parameters     493
_refine_ls_number_restraints     0
_refine_ls_hydrogen_treatment     constr
_refine_ls_weighting_scheme     calc
_refine_ls_weighting_details
         'calc w=1/[\s^2^(Fo^2^)+(0.0564P)^2^+0.3018P] where P=(Fo^2^+2Fc^2^)/3'
_atom_sites_solution_hydrogens     geom
_atom_sites_solution_primary     direct
_atom_sites_solution_secondary     difmap
_refine_ls_shift/su_max     0.000
_refine_ls_shift/su_mean     0.000
_refine_diff_density_max     0.208
_refine_diff_density_min     -0.180
_refine_ls_extinction_method     none
_refine_ls_extinction_coef     ?
loop_
    _atom_type_symbol
    _atom_type_description
    _atom_type_scat_dispersion_real
    _atom_type_scat_dispersion_imag
    _atom_type_scat_source
    'C' 'C' 0.0033 0.0016
                         'International Tables Vol C Tables 4.2.6.8 and 6.1.1.4'
    'H' 'H' 0.0000 0.0000
                         'International Tables Vol C Tables 4.2.6.8 and 6.1.1.4'
    'N' 'N' 0.0061 0.0033
                         'International Tables Vol C Tables 4.2.6.8 and 6.1.1.4'
    'O' 'O' 0.0106 0.0060
                         'International Tables Vol C Tables 4.2.6.8 and 6.1.1.4'
_computing_data_collection     'APEX2 (Bruker, 2007)'
_computing_cell_refinement     'SAINT (Bruker, 2007)'
_computing_data_reduction     'SAINT (Bruker, 2007)'
_computing_structure_solution     'SHELXS97 (Sheldrick, 2008)'
_computing_structure_refinement     'SHELXL97 (Sheldrick, 2008)'
_computing_molecular_graphics
;
ORTEP-3 (Farrugia, 1997)
;
_computing_publication_material
                           'SHELXL97 (Sheldrick, 2008) and PLATON  (Spek, 2009)'
loop_
    _atom_site_type_symbol
    _atom_site_label
    _atom_site_fract_x
    _atom_site_fract_y
    _atom_site_fract_z
    _atom_site_U_iso_or_equiv
    _atom_site_adp_type
    _atom_site_calc_flag
    _atom_site_refinement_flags
    _atom_site_occupancy
    _atom_site_disorder_assembly
    _atom_site_disorder_group
    C C1 0.9263(2) 0.78067(16) 0.12135(15) 0.0643(5) Uani d . 1 . .
    H H1 0.8616 0.7728 0.0872 0.077 Uiso calc R 1 . .
    C C2 1.0088(2) 0.84968(17) 0.06218(15) 0.0736(6) Uani d . 1 . .
    H H2 1.0002 0.8872 -0.0113 0.088 Uiso calc R 1 . .
    C C3 1.1032(2) 0.86301(17) 0.11143(15) 0.0720(6) Uani d . 1 . .
    H H3 1.1588 0.9100 0.0715 0.086 Uiso calc R 1 . .
    C C4 1.11632(19) 0.80676(14) 0.22033(13) 0.0546(4) Uani d . 1 . .
    H H4 1.1808 0.8165 0.2533 0.066 Uiso calc R 1 . .
    C C5 1.03477(15) 0.73560(12) 0.28191(11) 0.0410(3) Uani d . 1 . .
    C C6 0.93751(16) 0.72207(13) 0.23161(13) 0.0468(4) Uani d . 1 . .
    C C7 0.84219(18) 0.65016(16) 0.29240(15) 0.0606(5) Uani d . 1 . .
    H H7A 0.8844 0.5780 0.3323 0.091 Uiso calc R 1 . .
    H H7B 0.7877 0.6478 0.2429 0.091 Uiso calc R 1 . .
    H H7C 0.7937 0.6788 0.3408 0.091 Uiso calc R 1 . .
    C C8 1.04939(14) 0.67486(11) 0.40162(11) 0.0366(3) Uani d . 1 . .
    H H8 1.0178 0.6063 0.4220 0.044 Uiso calc R 1 . .
    C C9 1.18353(15) 0.64548(13) 0.43989(12) 0.0444(4) Uani d . 1 . .
    H H9A 1.2255 0.5784 0.4341 0.053 Uiso calc R 1 . .
    H H9B 1.2317 0.7031 0.3988 0.053 Uiso calc R 1 . .
    C C10 1.28322(17) 0.61668(16) 0.60404(15) 0.0585(5) Uani d . 1 . .
    H H10A 1.3231 0.6799 0.5690 0.088 Uiso calc R 1 . .
    H H10B 1.3381 0.5542 0.5998 0.088 Uiso calc R 1 . .
    H H10C 1.2650 0.6054 0.6779 0.088 Uiso calc R 1 . .
    C C11 1.07282(14) 0.72425(10) 0.55415(11) 0.0338(3) Uani d . 1 . .
    C C12 0.97488(13) 0.73354(10) 0.47288(10) 0.0327(3) Uani d . 1 . .
    C C13 0.90941(15) 0.84833(11) 0.40830(11) 0.0394(3) Uani d . 1 . .
    H H13A 0.9647 0.8835 0.3487 0.047 Uiso calc R 1 . .
    H H13B 0.8349 0.8433 0.3787 0.047 Uiso calc R 1 . .
    C C14 1.12455(15) 0.83425(12) 0.51371(12) 0.0410(3) Uani d . 1 . .
    C C15 1.05989(15) 0.79408(12) 0.68790(12) 0.0417(3) Uani d . 1 . .
    C C16 1.03173(14) 0.70849(11) 0.66827(11) 0.0356(3) Uani d . 1 . .
    C C17 0.98993(15) 0.62187(12) 0.75116(12) 0.0421(3) Uani d . 1 . .
    H H17 0.9736 0.5630 0.7395 0.051 Uiso calc R 1 . .
    C C18 0.97263(17) 0.62392(14) 0.85264(12) 0.0510(4) Uani d . 1 . .
    H H18 0.9442 0.5659 0.9093 0.061 Uiso calc R 1 . .
    C C19 0.99680(18) 0.71000(16) 0.87043(13) 0.0586(5) Uani d . 1 . .
    H H19 0.9835 0.7100 0.9389 0.070 Uiso calc R 1 . .
    C C20 1.04078(18) 0.79743(16) 0.78823(14) 0.0566(5) Uani d . 1 . .
    H H20 1.0568 0.8562 0.8003 0.068 Uiso calc R 1 . .
    N N1 0.87235(12) 0.66862(9) 0.53968(9) 0.0371(3) Uani d . 1 . .
    N N2 1.16682(12) 0.63274(9) 0.55149(10) 0.0398(3) Uani d . 1 . .
    N N3 1.11411(14) 0.86594(11) 0.59629(10) 0.0490(3) Uani d . 1 . .
    H H3A 1.1382 0.9239 0.5928 0.059 Uiso calc R 1 . .
    O O1 0.89335(12) 0.57011(8) 0.57472(9) 0.0532(3) Uani d . 1 . .
    O O2 0.77393(11) 0.72006(9) 0.55803(10) 0.0551(3) Uani d . 1 . .
    O O3 0.87436(11) 0.91441(8) 0.46729(8) 0.0444(3) Uani d . 1 . .
    H H3B 0.8182 0.8912 0.5112 0.067 Uiso calc R 1 . .
    O O4 1.16951(12) 0.88053(9) 0.42497(9) 0.0547(3) Uani d . 1 . .
    C C21 0.2916(2) 0.53247(16) 0.0557(2) 0.0802(7) Uani d . 1 . .
    H H21 0.2397 0.5877 0.0049 0.096 Uiso calc R 1 . .
    C C22 0.3238(3) 0.54936(18) 0.1412(2) 0.0935(8) Uani d . 1 . .
    H H22 0.2922 0.6143 0.1490 0.112 Uiso calc R 1 . .
    C C23 0.4028(3) 0.46985(19) 0.2153(2) 0.0886(7) Uani d . 1 . .
    H H23 0.4263 0.4809 0.2731 0.106 Uiso calc R 1 . .
    C C24 0.4473(2) 0.37329(16) 0.20326(17) 0.0690(5) Uani d . 1 . .
    H H24 0.5022 0.3202 0.2528 0.083 Uiso calc R 1 . .
    C C25 0.41187(17) 0.35323(13) 0.11889(13) 0.0531(4) Uani d . 1 . .
    C C26 0.33357(18) 0.43623(15) 0.04218(15) 0.0604(5) Uani d . 1 . .
    C C27 0.2939(2) 0.42400(18) -0.05373(17) 0.0790(6) Uani d . 1 . .
    H H27A 0.2390 0.4886 -0.0951 0.118 Uiso calc R 1 . .
    H H27B 0.2509 0.3626 -0.0303 0.118 Uiso calc R 1 . .
    H H27C 0.3666 0.4130 -0.0971 0.118 Uiso calc R 1 . .
    C C28 0.45817(16) 0.24525(13) 0.10977(12) 0.0486(4) Uani d . 1 . .
    H H28 0.4404 0.2556 0.0371 0.058 Uiso calc R 1 . .
    C C29 0.59902(17) 0.20421(14) 0.12277(14) 0.0554(4) Uani d . 1 . .
    H H29A 0.6458 0.2389 0.0567 0.066 Uiso calc R 1 . .
    H H29B 0.6294 0.2175 0.1798 0.066 Uiso calc R 1 . .
    C C30 0.73427(17) 0.02658(16) 0.17691(16) 0.0635(5) Uani d . 1 . .
    H H30A 0.7592 0.0309 0.2402 0.095 Uiso calc R 1 . .
    H H30B 0.7924 0.0560 0.1186 0.095 Uiso calc R 1 . .
    H H30C 0.7337 -0.0481 0.1900 0.095 Uiso calc R 1 . .
    C C31 0.51057(15) 0.05040(12) 0.23065(11) 0.0413(3) Uani d . 1 . .
    C C32 0.39654(15) 0.14565(12) 0.18795(12) 0.0418(3) Uani d . 1 . .
    C C33 0.30840(17) 0.16622(13) 0.27485(13) 0.0484(4) Uani d . 1 . .
    H H33A 0.3405 0.2161 0.2962 0.058 Uiso calc R 1 . .
    H H33B 0.2271 0.2017 0.2446 0.058 Uiso calc R 1 . .
    C C34 0.54213(17) 0.03808(14) 0.34425(12) 0.0503(4) Uani d . 1 . .
    C C35 0.52243(17) -0.13051(14) 0.35819(15) 0.0586(5) Uani d . 1 . .
    C C36 0.49706(16) -0.06504(13) 0.25191(14) 0.0501(4) Uani d . 1 . .
    C C37 0.47687(19) -0.11189(17) 0.18355(19) 0.0674(5) Uani d . 1 . .
    H H37 0.4634 -0.0696 0.1114 0.081 Uiso calc R 1 . .
    C C38 0.4771(2) -0.2231(2) 0.2245(3) 0.0873(8) Uani d . 1 . .
    H H38 0.4622 -0.2553 0.1794 0.105 Uiso calc R 1 . .
    C C39 0.4988(2) -0.28621(19) 0.3300(3) 0.0939(9) Uani d . 1 . .
    H H39 0.4970 -0.3605 0.3558 0.113 Uiso calc R 1 . .
    C C40 0.5232(2) -0.24172(17) 0.3991(2) 0.0799(7) Uani d . 1 . .
    H H40 0.5396 -0.2849 0.4706 0.096 Uiso calc R 1 . .
    N N4 0.31886(15) 0.10989(13) 0.12409(13) 0.0566(4) Uani d . 1 . .
    N N5 0.55111(16) -0.06837(12) 0.40917(11) 0.0628(4) Uani d . 1 . .
    H H5 0.5723 -0.0947 0.4749 0.075 Uiso calc R 1 . .
    N N6 0.60896(12) 0.08871(11) 0.14952(10) 0.0466(3) Uani d . 1 . .
    O O5 0.23358(14) 0.06078(13) 0.17280(14) 0.0789(4) Uani d . 1 . .
    O O6 0.34711(16) 0.12759(14) 0.03015(11) 0.0842(5) Uani d . 1 . .
    O O7 0.29185(12) 0.07180(9) 0.36754(9) 0.0552(3) Uani d . 1 . .
    H H7 0.2518 0.0347 0.3528 0.083 Uiso calc R 1 . .
    O O8 0.55874(14) 0.11090(11) 0.36834(9) 0.0677(4) Uani d . 1 . .
loop_
    _atom_site_aniso_label
    _atom_site_aniso_U_11
    _atom_site_aniso_U_22
    _atom_site_aniso_U_33
    _atom_site_aniso_U_12
    _atom_site_aniso_U_13
    _atom_site_aniso_U_23
    C1 0.0829(15) 0.0693(12) 0.0493(10) -0.0064(11) -0.0125(10) -0.0323(9)
    C2 0.1127(19) 0.0718(13) 0.0344(9) -0.0196(13) -0.0010(11) -0.0173(9)
    C3 0.1015(17) 0.0757(13) 0.0402(10) -0.0334(12) 0.0126(10) -0.0194(9)
    C4 0.0684(12) 0.0590(10) 0.0405(9) -0.0226(9) 0.0074(8) -0.0205(8)
    C5 0.0517(10) 0.0396(8) 0.0358(7) -0.0073(7) 0.0033(7) -0.0203(6)
    C6 0.0548(10) 0.0475(9) 0.0445(9) -0.0053(7) -0.0011(8) -0.0261(7)
    C7 0.0559(12) 0.0696(12) 0.0645(11) -0.0155(9) -0.0081(9) -0.0310(10)
    C8 0.0442(9) 0.0317(7) 0.0368(7) -0.0077(6) 0.0025(6) -0.0167(6)
    C9 0.0444(9) 0.0455(8) 0.0456(8) -0.0049(7) 0.0041(7) -0.0227(7)
    C10 0.0453(10) 0.0712(12) 0.0550(10) -0.0050(9) -0.0069(8) -0.0215(9)
    C11 0.0404(8) 0.0293(7) 0.0319(7) -0.0098(6) 0.0008(6) -0.0110(5)
    C12 0.0395(8) 0.0281(6) 0.0312(7) -0.0087(5) 0.0026(6) -0.0118(5)
    C13 0.0519(9) 0.0301(7) 0.0348(7) -0.0035(6) -0.0003(7) -0.0128(6)
    C14 0.0481(9) 0.0360(7) 0.0407(8) -0.0160(7) -0.0003(7) -0.0134(6)
    C15 0.0458(9) 0.0435(8) 0.0396(8) -0.0128(7) -0.0010(7) -0.0179(7)
    C16 0.0392(8) 0.0348(7) 0.0328(7) -0.0072(6) -0.0019(6) -0.0126(6)
    C17 0.0459(9) 0.0392(8) 0.0369(8) -0.0083(7) -0.0016(7) -0.0099(6)
    C18 0.0516(10) 0.0591(10) 0.0323(8) -0.0101(8) 0.0005(7) -0.0080(7)
    C19 0.0610(12) 0.0828(13) 0.0364(9) -0.0137(10) 0.0013(8) -0.0277(9)
    C20 0.0658(12) 0.0698(11) 0.0518(10) -0.0194(9) -0.0012(9) -0.0383(9)
    N1 0.0420(7) 0.0350(6) 0.0373(6) -0.0106(5) 0.0003(5) -0.0159(5)
    N2 0.0396(7) 0.0377(6) 0.0397(7) -0.0034(5) -0.0016(5) -0.0140(5)
    N3 0.0667(10) 0.0435(7) 0.0478(8) -0.0263(7) 0.0024(7) -0.0227(6)
    O1 0.0643(8) 0.0329(6) 0.0619(7) -0.0176(5) 0.0112(6) -0.0172(5)
    O2 0.0440(7) 0.0520(7) 0.0673(8) -0.0083(5) 0.0129(6) -0.0249(6)
    O3 0.0569(7) 0.0308(5) 0.0453(6) -0.0079(5) 0.0104(5) -0.0175(5)
    O4 0.0711(9) 0.0487(6) 0.0452(6) -0.0303(6) 0.0112(6) -0.0137(5)
    C21 0.0712(15) 0.0457(11) 0.1031(18) -0.0113(10) -0.0016(13) -0.0078(11)
    C22 0.099(2) 0.0495(12) 0.128(2) -0.0200(12) 0.0152(17) -0.0327(14)
    C23 0.117(2) 0.0635(14) 0.0929(17) -0.0343(14) 0.0075(16) -0.0333(13)
    C24 0.0852(15) 0.0542(11) 0.0640(12) -0.0193(10) -0.0023(11) -0.0161(9)
    C25 0.0561(11) 0.0463(9) 0.0447(9) -0.0151(8) 0.0064(8) -0.0046(7)
    C26 0.0514(11) 0.0495(10) 0.0607(11) -0.0142(8) 0.0055(9) -0.0011(8)
    C27 0.0695(14) 0.0789(14) 0.0615(12) 0.0009(11) -0.0153(11) -0.0025(11)
    C28 0.0518(10) 0.0515(9) 0.0320(8) -0.0074(7) -0.0005(7) -0.0064(7)
    C29 0.0496(11) 0.0566(10) 0.0442(9) -0.0135(8) 0.0062(8) -0.0036(8)
    C30 0.0425(10) 0.0709(12) 0.0600(11) -0.0038(9) 0.0063(9) -0.0128(9)
    C31 0.0396(9) 0.0482(8) 0.0321(7) -0.0079(7) 0.0036(6) -0.0126(6)
    C32 0.0416(9) 0.0473(8) 0.0363(8) -0.0065(7) -0.0003(7) -0.0168(7)
    C33 0.0497(10) 0.0459(9) 0.0478(9) -0.0067(7) 0.0086(8) -0.0195(7)
    C34 0.0542(11) 0.0562(10) 0.0318(8) -0.0052(8) 0.0016(7) -0.0110(7)
    C35 0.0490(11) 0.0504(10) 0.0614(11) -0.0055(8) 0.0202(9) -0.0134(9)
    C36 0.0391(9) 0.0504(9) 0.0562(10) -0.0062(7) 0.0120(8) -0.0201(8)
    C37 0.0537(12) 0.0693(12) 0.0887(15) -0.0069(9) 0.0082(10) -0.0448(11)
    C38 0.0610(14) 0.0717(15) 0.149(3) -0.0112(11) 0.0154(15) -0.0679(17)
    C39 0.0608(15) 0.0543(13) 0.159(3) -0.0139(11) 0.0330(17) -0.0414(17)
    C40 0.0603(13) 0.0513(11) 0.0947(16) -0.0041(9) 0.0278(12) -0.0044(11)
    N4 0.0489(9) 0.0652(9) 0.0618(10) -0.0004(7) -0.0095(8) -0.0332(8)
    N5 0.0741(11) 0.0574(9) 0.0347(7) 0.0013(8) 0.0026(7) -0.0017(7)
    N6 0.0386(8) 0.0545(8) 0.0351(7) -0.0059(6) 0.0063(6) -0.0086(6)
    O5 0.0528(9) 0.0960(11) 0.1116(12) -0.0257(8) 0.0061(8) -0.0613(10)
    O6 0.0956(12) 0.1114(12) 0.0575(9) -0.0119(9) -0.0166(8) -0.0440(8)
    O7 0.0605(8) 0.0497(7) 0.0561(7) -0.0195(6) 0.0224(6) -0.0230(6)
    O8 0.0923(11) 0.0693(8) 0.0421(7) -0.0152(7) -0.0121(7) -0.0194(6)
_geom_special_details
;
All e.s.d.'s (except the e.s.d. in the dihedral angle between two l.s. planes)
are estimated using the full covariance matrix. The cell e.s.d.'s are taken
into account individually in the estimation of e.s.d.'s in distances, angles
and torsion angles; correlations between e.s.d.'s in cell parameters are only
used when they are defined by crystal symmetry. An approximate (isotropic)
treatment of cell e.s.d.'s is used for estimating e.s.d.'s involving l.s.
planes.
;
loop_
    _geom_bond_atom_site_label_1
    _geom_bond_atom_site_label_2
    _geom_bond_site_symmetry_2
    _geom_bond_distance
    _geom_bond_publ_flag
    C1 C2 . 1.375(3) ?
    C1 C6 . 1.396(2) ?
    C1 H1 . 0.9300 ?
    C2 C3 . 1.364(3) ?
    C2 H2 . 0.9300 ?
    C3 C4 . 1.379(2) ?
    C3 H3 . 0.9300 ?
    C4 C5 . 1.392(2) ?
    C4 H4 . 0.9300 ?
    C5 C6 . 1.400(2) ?
    C5 C8 . 1.514(2) ?
    C6 C7 . 1.505(3) ?
    C7 H7A . 0.9600 ?
    C7 H7B . 0.9600 ?
    C7 H7C . 0.9600 ?
    C8 C9 . 1.528(2) ?
    C8 C12 . 1.5660(18) ?
    C8 H8 . 0.9800 ?
    C9 N2 . 1.4570(19) ?
    C9 H9A . 0.9700 ?
    C9 H9B . 0.9700 ?
    C10 N2 . 1.460(2) ?
    C10 H10A . 0.9600 ?
    C10 H10B . 0.9600 ?
    C10 H10C . 0.9600 ?
    C11 N2 . 1.4638(18) ?
    C11 C16 . 1.5125(19) ?
    C11 C14 . 1.5657(19) ?
    C11 C12 . 1.5735(19) ?
    C12 C13 . 1.5251(19) ?
    C12 N1 . 1.5358(18) ?
    C13 O3 . 1.4121(16) ?
    C13 H13A . 0.9700 ?
    C13 H13B . 0.9700 ?
    C14 O4 . 1.2141(18) ?
    C14 N3 . 1.3485(19) ?
    C15 C20 . 1.381(2) ?
    C15 C16 . 1.390(2) ?
    C15 N3 . 1.392(2) ?
    C16 C17 . 1.375(2) ?
    C17 C18 . 1.389(2) ?
    C17 H17 . 0.9300 ?
    C18 C19 . 1.366(3) ?
    C18 H18 . 0.9300 ?
    C19 C20 . 1.387(3) ?
    C19 H19 . 0.9300 ?
    C20 H20 . 0.9300 ?
    N1 O1 . 1.2121(15) ?
    N1 O2 . 1.2235(16) ?
    N3 H3A . 0.8600 ?
    O3 H3B . 0.8200 ?
    C21 C22 . 1.371(4) ?
    C21 C26 . 1.382(3) ?
    C21 H21 . 0.9300 ?
    C22 C23 . 1.373(4) ?
    C22 H22 . 0.9300 ?
    C23 C24 . 1.381(3) ?
    C23 H23 . 0.9300 ?
    C24 C25 . 1.394(3) ?
    C24 H24 . 0.9300 ?
    C25 C26 . 1.403(3) ?
    C25 C28 . 1.512(2) ?
    C26 C27 . 1.502(3) ?
    C27 H27A . 0.9600 ?
    C27 H27B . 0.9600 ?
    C27 H27C . 0.9600 ?
    C28 C29 . 1.531(2) ?
    C28 C32 . 1.565(2) ?
    C28 H28 . 0.9800 ?
    C29 N6 . 1.449(2) ?
    C29 H29A . 0.9700 ?
    C29 H29B . 0.9700 ?
    C30 N6 . 1.459(2) ?
    C30 H30A . 0.9600 ?
    C30 H30B . 0.9600 ?
    C30 H30C . 0.9600 ?
    C31 N6 . 1.460(2) ?
    C31 C36 . 1.513(2) ?
    C31 C34 . 1.561(2) ?
    C31 C32 . 1.579(2) ?
    C32 C33 . 1.524(2) ?
    C32 N4 . 1.541(2) ?
    C33 O7 . 1.4175(19) ?
    C33 H33A . 0.9700 ?
    C33 H33B . 0.9700 ?
    C34 O8 . 1.213(2) ?
    C34 N5 . 1.350(2) ?
    C35 N5 . 1.387(3) ?
    C35 C40 . 1.385(3) ?
    C35 C36 . 1.387(3) ?
    C36 C37 . 1.381(3) ?
    C37 C38 . 1.386(3) ?
    C37 H37 . 0.9300 ?
    C38 C39 . 1.366(4) ?
    C38 H38 . 0.9300 ?
    C39 C40 . 1.381(4) ?
    C39 H39 . 0.9300 ?
    C40 H40 . 0.9300 ?
    N4 O6 . 1.221(2) ?
    N4 O5 . 1.221(2) ?
    N5 H5 . 0.8600 ?
    O7 H7 . 0.8200 ?
loop_
    _geom_angle_atom_site_label_1
    _geom_angle_atom_site_label_2
    _geom_angle_atom_site_label_3
    _geom_angle_site_symmetry_1
    _geom_angle_site_symmetry_3
    _geom_angle
    _geom_angle_publ_flag
    C2 C1 C6 . . 121.46(19) ?
    C2 C1 H1 . . 119.3 ?
    C6 C1 H1 . . 119.3 ?
    C3 C2 C1 . . 119.93(18) ?
    C3 C2 H2 . . 120.0 ?
    C1 C2 H2 . . 120.0 ?
    C2 C3 C4 . . 120.0(2) ?
    C2 C3 H3 . . 120.0 ?
    C4 C3 H3 . . 120.0 ?
    C3 C4 C5 . . 121.21(18) ?
    C3 C4 H4 . . 119.4 ?
    C5 C4 H4 . . 119.4 ?
    C4 C5 C6 . . 118.91(15) ?
    C4 C5 C8 . . 120.78(14) ?
    C6 C5 C8 . . 120.31(14) ?
    C1 C6 C5 . . 118.50(17) ?
    C1 C6 C7 . . 118.91(17) ?
    C5 C6 C7 . . 122.55(15) ?
    C6 C7 H7A . . 109.5 ?
    C6 C7 H7B . . 109.5 ?
    H7A C7 H7B . . 109.5 ?
    C6 C7 H7C . . 109.5 ?
    H7A C7 H7C . . 109.5 ?
    H7B C7 H7C . . 109.5 ?
    C5 C8 C9 . . 115.73(13) ?
    C5 C8 C12 . . 115.67(11) ?
    C9 C8 C12 . . 104.24(11) ?
    C5 C8 H8 . . 106.9 ?
    C9 C8 H8 . . 106.9 ?
    C12 C8 H8 . . 106.9 ?
    N2 C9 C8 . . 103.39(12) ?
    N2 C9 H9A . . 111.1 ?
    C8 C9 H9A . . 111.1 ?
    N2 C9 H9B . . 111.1 ?
    C8 C9 H9B . . 111.1 ?
    H9A C9 H9B . . 109.0 ?
    N2 C10 H10A . . 109.5 ?
    N2 C10 H10B . . 109.5 ?
    H10A C10 H10B . . 109.5 ?
    N2 C10 H10C . . 109.5 ?
    H10A C10 H10C . . 109.5 ?
    H10B C10 H10C . . 109.5 ?
    N2 C11 C16 . . 110.87(11) ?
    N2 C11 C14 . . 113.72(12) ?
    C16 C11 C14 . . 101.40(11) ?
    N2 C11 C12 . . 102.28(10) ?
    C16 C11 C12 . . 120.25(12) ?
    C14 C11 C12 . . 108.79(11) ?
    C13 C12 N1 . . 106.79(12) ?
    C13 C12 C8 . . 113.48(11) ?
    N1 C12 C8 . . 109.38(10) ?
    C13 C12 C11 . . 115.71(11) ?
    N1 C12 C11 . . 106.58(10) ?
    C8 C12 C11 . . 104.63(11) ?
    O3 C13 C12 . . 114.57(12) ?
    O3 C13 H13A . . 108.6 ?
    C12 C13 H13A . . 108.6 ?
    O3 C13 H13B . . 108.6 ?
    C12 C13 H13B . . 108.6 ?
    H13A C13 H13B . . 107.6 ?
    O4 C14 N3 . . 126.40(13) ?
    O4 C14 C11 . . 125.96(13) ?
    N3 C14 C11 . . 107.60(12) ?
    C20 C15 C16 . . 121.56(15) ?
    C20 C15 N3 . . 128.19(14) ?
    C16 C15 N3 . . 110.14(12) ?
    C17 C16 C15 . . 119.84(13) ?
    C17 C16 C11 . . 130.98(13) ?
    C15 C16 C11 . . 108.58(12) ?
    C16 C17 C18 . . 118.78(15) ?
    C16 C17 H17 . . 120.6 ?
    C18 C17 H17 . . 120.6 ?
    C19 C18 C17 . . 120.92(16) ?
    C19 C18 H18 . . 119.5 ?
    C17 C18 H18 . . 119.5 ?
    C18 C19 C20 . . 121.19(15) ?
    C18 C19 H19 . . 119.4 ?
    C20 C19 H19 . . 119.4 ?
    C15 C20 C19 . . 117.64(15) ?
    C15 C20 H20 . . 121.2 ?
    C19 C20 H20 . . 121.2 ?
    O1 N1 O2 . . 123.13(13) ?
    O1 N1 C12 . . 119.39(12) ?
    O2 N1 C12 . . 117.43(11) ?
    C9 N2 C10 . . 114.40(13) ?
    C9 N2 C11 . . 106.64(11) ?
    C10 N2 C11 . . 115.29(12) ?
    C14 N3 C15 . . 112.25(12) ?
    C14 N3 H3A . . 123.9 ?
    C15 N3 H3A . . 123.9 ?
    C13 O3 H3B . . 109.5 ?
    C22 C21 C26 . . 122.2(2) ?
    C22 C21 H21 . . 118.9 ?
    C26 C21 H21 . . 118.9 ?
    C23 C22 C21 . . 119.6(2) ?
    C23 C22 H22 . . 120.2 ?
    C21 C22 H22 . . 120.2 ?
    C22 C23 C24 . . 119.3(2) ?
    C22 C23 H23 . . 120.3 ?
    C24 C23 H23 . . 120.3 ?
    C23 C24 C25 . . 121.8(2) ?
    C23 C24 H24 . . 119.1 ?
    C25 C24 H24 . . 119.1 ?
    C24 C25 C26 . . 118.29(18) ?
    C24 C25 C28 . . 120.69(16) ?
    C26 C25 C28 . . 121.01(17) ?
    C21 C26 C25 . . 118.7(2) ?
    C21 C26 C27 . . 119.01(19) ?
    C25 C26 C27 . . 122.33(18) ?
    C26 C27 H27A . . 109.5 ?
    C26 C27 H27B . . 109.5 ?
    H27A C27 H27B . . 109.5 ?
    C26 C27 H27C . . 109.5 ?
    H27A C27 H27C . . 109.5 ?
    H27B C27 H27C . . 109.5 ?
    C25 C28 C29 . . 115.58(15) ?
    C25 C28 C32 . . 117.28(13) ?
    C29 C28 C32 . . 103.95(12) ?
    C25 C28 H28 . . 106.4 ?
    C29 C28 H28 . . 106.4 ?
    C32 C28 H28 . . 106.4 ?
    N6 C29 C28 . . 103.19(14) ?
    N6 C29 H29A . . 111.1 ?
    C28 C29 H29A . . 111.1 ?
    N6 C29 H29B . . 111.1 ?
    C28 C29 H29B . . 111.1 ?
    H29A C29 H29B . . 109.1 ?
    N6 C30 H30A . . 109.5 ?
    N6 C30 H30B . . 109.5 ?
    H30A C30 H30B . . 109.5 ?
    N6 C30 H30C . . 109.5 ?
    H30A C30 H30C . . 109.5 ?
    H30B C30 H30C . . 109.5 ?
    N6 C31 C36 . . 111.72(13) ?
    N6 C31 C34 . . 113.15(13) ?
    C36 C31 C34 . . 101.14(13) ?
    N6 C31 C32 . . 102.16(12) ?
    C36 C31 C32 . . 120.11(14) ?
    C34 C31 C32 . . 108.97(12) ?
    C33 C32 N4 . . 106.55(13) ?
    C33 C32 C28 . . 115.10(13) ?
    N4 C32 C28 . . 109.66(12) ?
    C33 C32 C31 . . 114.93(12) ?
    N4 C32 C31 . . 105.72(12) ?
    C28 C32 C31 . . 104.48(13) ?
    O7 C33 C32 . . 114.88(13) ?
    O7 C33 H33A . . 108.5 ?
    C32 C33 H33A . . 108.5 ?
    O7 C33 H33B . . 108.5 ?
    C32 C33 H33B . . 108.5 ?
    H33A C33 H33B . . 107.5 ?
    O8 C34 N5 . . 126.64(16) ?
    O8 C34 C31 . . 125.86(15) ?
    N5 C34 C31 . . 107.47(15) ?
    N5 C35 C40 . . 128.5(2) ?
    N5 C35 C36 . . 109.73(15) ?
    C40 C35 C36 . . 121.7(2) ?
    C37 C36 C35 . . 119.50(17) ?
    C37 C36 C31 . . 131.20(17) ?
    C35 C36 C31 . . 108.97(15) ?
    C36 C37 C38 . . 118.8(2) ?
    C36 C37 H37 . . 120.6 ?
    C38 C37 H37 . . 120.6 ?
    C39 C38 C37 . . 121.0(2) ?
    C39 C38 H38 . . 119.5 ?
    C37 C38 H38 . . 119.5 ?
    C38 C39 C40 . . 121.2(2) ?
    C38 C39 H39 . . 119.4 ?
    C40 C39 H39 . . 119.4 ?
    C39 C40 C35 . . 117.7(2) ?
    C39 C40 H40 . . 121.2 ?
    C35 C40 H40 . . 121.2 ?
    O6 N4 O5 . . 123.20(17) ?
    O6 N4 C32 . . 119.69(16) ?
    O5 N4 C32 . . 117.05(15) ?
    C34 N5 C35 . . 112.54(15) ?
    C34 N5 H5 . . 123.7 ?
    C35 N5 H5 . . 123.7 ?
    C29 N6 C31 . . 106.72(12) ?
    C29 N6 C30 . . 114.73(15) ?
    C31 N6 C30 . . 115.07(12) ?
    C33 O7 H7 . . 109.5 ?
loop_
    _geom_torsion_atom_site_label_1
    _geom_torsion_atom_site_label_2
    _geom_torsion_atom_site_label_3
    _geom_torsion_atom_site_label_4
    _geom_torsion_site_symmetry_1
    _geom_torsion_site_symmetry_2
    _geom_torsion_site_symmetry_3
    _geom_torsion_site_symmetry_4
    _geom_torsion
    _geom_torsion_publ_flag
    C6 C1 C2 C3 . . . . -0.8(3) ?
    C1 C2 C3 C4 . . . . 0.4(3) ?
    C2 C3 C4 C5 . . . . 0.2(3) ?
    C3 C4 C5 C6 . . . . -0.4(3) ?
    C3 C4 C5 C8 . . . . -179.53(16) ?
    C2 C1 C6 C5 . . . . 0.6(3) ?
    C2 C1 C6 C7 . . . . 178.36(18) ?
    C4 C5 C6 C1 . . . . 0.0(2) ?
    C8 C5 C6 C1 . . . . 179.15(14) ?
    C4 C5 C6 C7 . . . . -177.67(16) ?
    C8 C5 C6 C7 . . . . 1.5(2) ?
    C4 C5 C8 C9 . . . . -31.83(19) ?
    C6 C5 C8 C9 . . . . 149.07(14) ?
    C4 C5 C8 C12 . . . . 90.49(18) ?
    C6 C5 C8 C12 . . . . -88.62(16) ?
    C5 C8 C9 N2 . . . . 156.71(11) ?
    C12 C8 C9 N2 . . . . 28.50(14) ?
    C5 C8 C12 C13 . . . . -5.69(18) ?
    C9 C8 C12 C13 . . . . 122.55(13) ?
    C5 C8 C12 N1 . . . . 113.43(13) ?
    C9 C8 C12 N1 . . . . -118.33(12) ?
    C5 C8 C12 C11 . . . . -132.72(13) ?
    C9 C8 C12 C11 . . . . -4.48(13) ?
    N2 C11 C12 C13 . . . . -146.49(12) ?
    C16 C11 C12 C13 . . . . 90.22(15) ?
    C14 C11 C12 C13 . . . . -25.90(16) ?
    N2 C11 C12 N1 . . . . 94.96(11) ?
    C16 C11 C12 N1 . . . . -28.33(15) ?
    C14 C11 C12 N1 . . . . -144.44(11) ?
    N2 C11 C12 C8 . . . . -20.86(13) ?
    C16 C11 C12 C8 . . . . -144.14(12) ?
    C14 C11 C12 C8 . . . . 99.74(12) ?
    N1 C12 C13 O3 . . . . 77.63(15) ?
    C8 C12 C13 O3 . . . . -161.78(12) ?
    C11 C12 C13 O3 . . . . -40.80(18) ?
    N2 C11 C14 O4 . . . . 60.5(2) ?
    C16 C11 C14 O4 . . . . 179.52(16) ?
    C12 C11 C14 O4 . . . . -52.8(2) ?
    N2 C11 C14 N3 . . . . -117.40(14) ?
    C16 C11 C14 N3 . . . . 1.64(16) ?
    C12 C11 C14 N3 . . . . 129.34(13) ?
    C20 C15 C16 C17 . . . . -3.4(2) ?
    N3 C15 C16 C17 . . . . 172.98(14) ?
    C20 C15 C16 C11 . . . . -175.46(15) ?
    N3 C15 C16 C11 . . . . 0.97(18) ?
    N2 C11 C16 C17 . . . . -51.3(2) ?
    C14 C11 C16 C17 . . . . -172.36(16) ?
    C12 C11 C16 C17 . . . . 67.8(2) ?
    N2 C11 C16 C15 . . . . 119.53(13) ?
    C14 C11 C16 C15 . . . . -1.54(15) ?
    C12 C11 C16 C15 . . . . -121.41(14) ?
    C15 C16 C17 C18 . . . . 2.2(2) ?
    C11 C16 C17 C18 . . . . 172.19(15) ?
    C16 C17 C18 C19 . . . . -0.2(3) ?
    C17 C18 C19 C20 . . . . -0.8(3) ?
    C16 C15 C20 C19 . . . . 2.4(3) ?
    N3 C15 C20 C19 . . . . -173.28(17) ?
    C18 C19 C20 C15 . . . . -0.3(3) ?
    C13 C12 N1 O1 . . . . 159.88(12) ?
    C8 C12 N1 O1 . . . . 36.70(16) ?
    C11 C12 N1 O1 . . . . -75.88(14) ?
    C13 C12 N1 O2 . . . . -22.68(15) ?
    C8 C12 N1 O2 . . . . -145.86(12) ?
    C11 C12 N1 O2 . . . . 101.55(14) ?
    C8 C9 N2 C10 . . . . -173.13(13) ?
    C8 C9 N2 C11 . . . . -44.43(14) ?
    C16 C11 N2 C9 . . . . 170.06(12) ?
    C14 C11 N2 C9 . . . . -76.45(14) ?
    C12 C11 N2 C9 . . . . 40.67(14) ?
    C16 C11 N2 C10 . . . . -61.76(16) ?
    C14 C11 N2 C10 . . . . 51.73(17) ?
    C12 C11 N2 C10 . . . . 168.84(13) ?
    O4 C14 N3 C15 . . . . -179.06(16) ?
    C11 C14 N3 C15 . . . . -1.20(18) ?
    C20 C15 N3 C14 . . . . 176.30(18) ?
    C16 C15 N3 C14 . . . . 0.18(19) ?
    C26 C21 C22 C23 . . . . 1.7(4) ?
    C21 C22 C23 C24 . . . . -1.0(4) ?
    C22 C23 C24 C25 . . . . -1.4(4) ?
    C23 C24 C25 C26 . . . . 3.0(3) ?
    C23 C24 C25 C28 . . . . -177.8(2) ?
    C22 C21 C26 C25 . . . . 0.0(3) ?
    C22 C21 C26 C27 . . . . 179.9(2) ?
    C24 C25 C26 C21 . . . . -2.2(3) ?
    C28 C25 C26 C21 . . . . 178.53(17) ?
    C24 C25 C26 C27 . . . . 177.82(19) ?
    C28 C25 C26 C27 . . . . -1.4(3) ?
    C24 C25 C28 C29 . . . . -47.9(2) ?
    C26 C25 C28 C29 . . . . 131.35(17) ?
    C24 C25 C28 C32 . . . . 75.3(2) ?
    C26 C25 C28 C32 . . . . -105.46(18) ?
    C25 C28 C29 N6 . . . . 159.94(13) ?
    C32 C28 C29 N6 . . . . 29.97(16) ?
    C25 C28 C32 C33 . . . . -7.8(2) ?
    C29 C28 C32 C33 . . . . 121.12(15) ?
    C25 C28 C32 N4 . . . . 112.27(16) ?
    C29 C28 C32 N4 . . . . -118.79(14) ?
    C25 C28 C32 C31 . . . . -134.81(14) ?
    C29 C28 C32 C31 . . . . -5.87(16) ?
    N6 C31 C32 C33 . . . . -147.02(13) ?
    C36 C31 C32 C33 . . . . 88.74(17) ?
    C34 C31 C32 C33 . . . . -27.07(18) ?
    N6 C31 C32 N4 . . . . 95.78(14) ?
    C36 C31 C32 N4 . . . . -28.45(18) ?
    C34 C31 C32 N4 . . . . -144.27(13) ?
    N6 C31 C32 C28 . . . . -19.93(14) ?
    C36 C31 C32 C28 . . . . -144.16(14) ?
    C34 C31 C32 C28 . . . . 100.03(14) ?
    N4 C32 C33 O7 . . . . 81.97(17) ?
    C28 C32 C33 O7 . . . . -156.24(14) ?
    C31 C32 C33 O7 . . . . -34.8(2) ?
    N6 C31 C34 O8 . . . . 62.1(2) ?
    C36 C31 C34 O8 . . . . -178.23(18) ?
    C32 C31 C34 O8 . . . . -50.8(2) ?
    N6 C31 C34 N5 . . . . -116.05(16) ?
    C36 C31 C34 N5 . . . . 3.58(17) ?
    C32 C31 C34 N5 . . . . 131.05(15) ?
    N5 C35 C36 C37 . . . . 174.38(16) ?
    C40 C35 C36 C37 . . . . -2.6(3) ?
    N5 C35 C36 C31 . . . . 0.2(2) ?
    C40 C35 C36 C31 . . . . -176.80(17) ?
    N6 C31 C36 C37 . . . . -54.8(2) ?
    C34 C31 C36 C37 . . . . -175.49(18) ?
    C32 C31 C36 C37 . . . . 64.7(2) ?
    N6 C31 C36 C35 . . . . 118.41(15) ?
    C34 C31 C36 C35 . . . . -2.24(17) ?
    C32 C31 C36 C35 . . . . -122.05(15) ?
    C35 C36 C37 C38 . . . . 2.8(3) ?
    C31 C36 C37 C38 . . . . 175.49(18) ?
    C36 C37 C38 C39 . . . . -1.0(3) ?
    C37 C38 C39 C40 . . . . -1.1(4) ?
    C38 C39 C40 C35 . . . . 1.3(3) ?
    N5 C35 C40 C39 . . . . -175.85(19) ?
    C36 C35 C40 C39 . . . . 0.5(3) ?
    C33 C32 N4 O6 . . . . 152.14(16) ?
    C28 C32 N4 O6 . . . . 27.0(2) ?
    C31 C32 N4 O6 . . . . -85.15(18) ?
    C33 C32 N4 O5 . . . . -30.58(19) ?
    C28 C32 N4 O5 . . . . -155.76(15) ?
    C31 C32 N4 O5 . . . . 92.13(17) ?
    O8 C34 N5 C35 . . . . 178.02(18) ?
    C31 C34 N5 C35 . . . . -3.8(2) ?
    C40 C35 N5 C34 . . . . 179.13(19) ?
    C36 C35 N5 C34 . . . . 2.4(2) ?
    C28 C29 N6 C31 . . . . -45.54(16) ?
    C28 C29 N6 C30 . . . . -174.26(13) ?
    C36 C31 N6 C29 . . . . 170.46(14) ?
    C34 C31 N6 C29 . . . . -76.18(16) ?
    C32 C31 N6 C29 . . . . 40.80(15) ?
    C36 C31 N6 C30 . . . . -61.02(19) ?
    C34 C31 N6 C30 . . . . 52.34(19) ?
    C32 C31 N6 C30 . . . . 169.33(14) ?
loop_
    _geom_hbond_atom_site_label_D
    _geom_hbond_atom_site_label_H
    _geom_hbond_atom_site_label_A
    _geom_hbond_site_symmetry_A
    _geom_hbond_distance_DH
    _geom_hbond_distance_HA
    _geom_hbond_distance_DA
    _geom_hbond_angle_DHA
    N3 H3A O3 2_776 0.86 2.00 2.782(2) 151
    O3 H3B O7 2_666 0.82 2.11 2.7769(17) 139
    N5 H5 O8 2_656 0.86 2.39 3.0064(19) 129
    O7 H7 O4 1_445 0.82 2.24 2.9356(19) 142
    C8 H8 O1 2_766 0.98 2.40 3.164(2) 135
    C33 H33A O2 2_666 0.97 2.59 3.209(2) 122
