# Supplementary material for: 3′-Hy­droxy­methyl-1′-methyl-3′-nitro-4′-(o-tol­yl)spiro­[indoline-3,2′-pyrrolidin]-2-one
Source: Acta Crystallogr Sect E Struct Rep Online. 2010 Oct 23;66(Pt 11):o2935. doi: 10.1107/S1600536810041917 (PMC3009029; doi:10.1107/S1600536810041917)
Supplement: Supplementary file 2 [file e-66-o2935-Isup2.hkl]

#
# h,k,l, Fc-squared, Fo-squared, sigma(Fo-squared) and status flag
#
data_I
_shelx_title ' SSMETH_0m in P-1'
_shelx_refln_list_code          4
_shelx_F_calc_maximum      144.78
_exptl_crystal_F_000       776.00
_reflns_d_resolution_high  0.7401
 
loop_
 _symmetry_equiv_pos_as_xyz
 'x, y, z'
 '-x, -y, -z'
 
_cell_length_a    10.8757
_cell_length_b    13.6245
_cell_length_c    13.6555
_cell_angle_alpha  66.116
_cell_angle_beta   83.715
_cell_angle_gamma  78.991
 
_shelx_F_squared_multiplier     1.000
 
loop_
 _refln_index_h
 _refln_index_k
 _refln_index_l
 _refln_F_squared_calc
 _refln_F_squared_meas
 _refln_F_squared_sigma
 _refln_observed_status
   1   0   0      418.29      380.27      8.71 o
   2   0   0    12933.80    12383.84    158.13 o
   3   0   0      274.42      246.29      3.63 o
   4   0   0      990.51     1024.52     12.85 o
   5   0   0     1514.31     1479.50     18.45 o
   6   0   0      227.25      214.90      5.09 o
   7   0   0      121.32      120.67      6.10 o
   8   0   0       30.17       32.43      2.56 o
   9   0   0       17.70        9.87      1.98 o
  10   0   0       39.63       38.08      4.23 o
  11   0   0       65.76       60.96      9.22 o
  12   0   0        5.87       10.72      3.81 o
  13   0   0        0.13       -1.10      3.08 o
  14   0   0       12.79       11.60      9.64 o
 -14   1   0        4.75       -2.48      6.94 o
 -13   1   0        3.93        1.52      3.52 o
 -12   1   0        8.08       11.65      4.14 o
 -11   1   0        3.10        4.60      3.32 o
 -10   1   0      113.48      109.61      6.06 o
  -9   1   0        0.06       -2.21      2.21 o
  -8   1   0        6.14        5.58      2.27 o
  -7   1   0      138.43      152.14      3.88 o
  -6   1   0      363.04      431.13      7.19 o
  -5   1   0      421.28      477.81     12.12 o
  -4   1   0       24.60       17.59      1.83 o
  -3   1   0     4916.83     4863.95     83.65 o
  -2   1   0      239.53      192.34      4.54 o
  -1   1   0     1614.72     1648.03     16.54 o
   0   1   0     5339.02     5095.27     63.36 o
   1   1   0     7526.96     7299.39    208.86 o
   2   1   0     6393.84     6063.39    104.61 o
   3   1   0     1331.02     1313.90     17.68 o
   4   1   0       53.04       68.25      2.18 o
   5   1   0      639.65      630.51      9.66 o
   6   1   0       37.45       33.05      1.84 o
   7   1   0       17.90       21.52      2.57 o
   8   1   0      640.19      676.58     12.55 o
   9   1   0        0.09       -0.13      1.58 o
  10   1   0       70.83       65.78      5.29 o
  11   1   0       14.25        7.75      3.10 o
  12   1   0        1.51        5.25      3.36 o
  13   1   0        0.51       -1.32      3.04 o
  14   1   0       28.43       35.74      7.15 o
 -13   2   0        3.23        4.87      3.83 o
 -12   2   0        1.41       -0.79      3.30 o
 -11   2   0        1.11       -0.19      3.09 o
 -10   2   0        4.41       -0.19      2.59 o
  -9   2   0       46.03       42.33      4.13 o
  -8   2   0        7.69        5.72      1.78 o
  -7   2   0      639.82      665.94     15.35 o
  -6   2   0        5.77        8.13      1.13 o
  -5   2   0      620.51      661.02      8.87 o
  -4   2   0      698.94      719.50      9.33 o
  -3   2   0     4960.70     5015.21     57.96 o
  -2   2   0    18629.43    17499.78    171.69 o
  -1   2   0     8849.43     8406.87     87.01 o
   0   2   0     4836.69     4715.41     53.72 o
   1   2   0    11483.40    10747.64    273.64 o
   2   2   0     3832.34     3841.07    124.59 o
   3   2   0     6726.66     6291.03    101.99 o
   4   2   0     2398.99     2471.75     36.78 o
   5   2   0      183.60      210.73      4.27 o
   6   2   0       73.80       59.41      6.53 o
   7   2   0        6.31        5.65      1.47 o
   8   2   0       35.62       44.23      2.49 o
   9   2   0      194.62      209.80      5.42 o
  10   2   0      128.46      147.50      5.34 o
  11   2   0       85.58       98.86      6.03 o
  12   2   0       19.84       21.53      4.42 o
  13   2   0        0.00       -0.59      4.98 o
  14   2   0        1.41        3.54      4.10 o
 -13   3   0        6.14        3.10      3.85 o
 -12   3   0        3.07        2.77      3.19 o
 -11   3   0        1.98        2.14      3.41 o
 -10   3   0       12.31       12.99      5.07 o
  -9   3   0       53.44       51.11      4.45 o
  -8   3   0       24.18       22.58      3.14 o
  -7   3   0        4.53        5.24      2.00 o
  -6   3   0       47.71       50.56      3.92 o
  -5   3   0      444.65      438.75      8.16 o
  -4   3   0     8375.91     8529.50    107.97 o
  -3   3   0        0.26       -0.28      0.67 o
  -2   3   0       41.46       32.10      1.13 o
  -1   3   0     1373.35     1280.35     13.87 o
   0   3   0      259.02      276.06      4.05 o
   1   3   0       10.36        5.91      1.56 o
   2   3   0       35.41       32.30      1.16 o
   3   3   0     2610.54     2544.48     42.19 o
   4   3   0      225.61      215.18      5.22 o
   5   3   0     1011.05     1014.62     24.11 o
   6   3   0       25.63       29.59      2.72 o
   7   3   0       81.47       78.90      3.89 o
   8   3   0        0.80        0.25      1.24 o
   9   3   0       32.41       38.67      4.55 o
  10   3   0      439.65      454.09     11.18 o
  11   3   0        0.38       -0.81      3.08 o
  12   3   0        3.10       -0.98      6.84 o
  13   3   0        1.85        3.18      3.37 o
  14   3   0       13.39        9.22      4.25 o
 -13   4   0       19.59       13.93      4.86 o
 -12   4   0        7.60       11.69      4.11 o
 -11   4   0        4.30        3.29      3.44 o
 -10   4   0        5.47        0.65      2.90 o
  -9   4   0        2.74        2.26      2.59 o
  -8   4   0        2.14        3.01      1.81 o
  -7   4   0      744.75      781.58     16.21 o
  -6   4   0      549.51      567.01     10.54 o
  -5   4   0       11.02       14.77      1.77 o
  -4   4   0     1362.68     1405.25     18.74 o
  -3   4   0        3.80        1.68      0.75 o
  -2   4   0     1562.17     1604.25     17.50 o
  -1   4   0      227.28      233.36      3.26 o
   0   4   0     6129.71     5773.91     59.96 o
   1   4   0     1512.51     1369.43     15.39 o
   2   4   0        3.58        6.78      0.72 o
   3   4   0     1767.74     1872.26     27.26 o
   4   4   0     3286.68     3325.64     48.39 o
   5   4   0        0.19       -0.41      1.66 o
   6   4   0       79.72       68.44      3.34 o
   7   4   0      222.02      210.11      6.17 o
   8   4   0       21.38       35.01      2.33 o
   9   4   0       54.28       69.38      3.31 o
  10   4   0      399.13      397.05      9.96 o
  11   4   0       13.73       12.22      2.84 o
  12   4   0        0.01       -2.69      2.69 o
  13   4   0       36.17       31.76      5.12 o
  14   4   0        7.06       -0.41      3.73 o
 -12   5   0       15.32       14.16      5.08 o
 -11   5   0       14.59       15.99      4.60 o
 -10   5   0        1.50        1.57      3.09 o
  -9   5   0        1.33        4.66      2.95 o
  -8   5   0       38.29       26.69      2.86 o
  -7   5   0       28.52       20.89      2.55 o
  -6   5   0       94.58       92.76      5.74 o
  -5   5   0        0.47       -1.14      1.98 o
  -4   5   0      118.70      153.33      3.07 o
  -3   5   0       30.78       19.40      1.25 o
  -2   5   0      681.84      669.62      8.08 o
  -1   5   0     1033.21     1017.41     11.51 o
   0   5   0     2266.65     2260.88     24.03 o
   1   5   0       93.90      110.56      3.01 o
   2   5   0     3544.28     3473.96     68.56 o
   3   5   0      279.85      221.15     11.11 o
   4   5   0       16.39       10.36      0.93 o
   5   5   0       37.85       34.09      2.78 o
   6   5   0        3.36        3.14      1.45 o
   7   5   0       75.38       76.37      3.81 o
   8   5   0        6.40        0.97      1.36 o
   9   5   0        0.35        1.09      1.51 o
  10   5   0       18.80       18.54      3.16 o
  11   5   0       49.17       48.03      3.72 o
  12   5   0       15.62       18.74      3.53 o
  13   5   0        1.65        2.64      4.98 o
  14   5   0        2.97       -2.07      3.52 o
 -12   6   0       11.38       14.39      5.29 o
 -11   6   0        0.06       -3.21      3.21 o
 -10   6   0       17.58       16.05      4.16 o
  -9   6   0        1.22        1.58      2.33 o
  -8   6   0        6.62        7.78      2.28 o
  -7   6   0       45.65       37.98      3.11 o
  -6   6   0       23.85       19.94      3.53 o
  -5   6   0      249.34      243.03      6.52 o
  -4   6   0      398.89      421.70      6.38 o
  -3   6   0        3.54        5.83      1.06 o
  -2   6   0       49.37       70.95      1.93 o
  -1   6   0      190.76      194.60      3.15 o
   0   6   0     1578.41     1691.87     18.82 o
   1   6   0     1535.43     1542.34     20.08 o
   2   6   0      687.76      752.62      9.17 o
   3   6   0       22.06       19.21      2.28 o
   4   6   0      668.98      716.63     11.55 o
   5   6   0       39.36       36.56      1.63 o
   6   6   0        7.13        2.55      1.40 o
   7   6   0       19.94       21.68      2.18 o
   8   6   0       25.33       31.42      3.11 o
   9   6   0        9.42       14.54      2.18 o
  10   6   0       28.13       19.63      2.49 o
  11   6   0        0.75       -1.96      2.08 o
  12   6   0       12.48       12.47      3.33 o
  13   6   0        0.71       -4.94      6.12 o
 -12   7   0        0.36        4.15      8.29 o
 -11   7   0        5.39        9.67      4.24 o
 -10   7   0        0.72        2.25      2.59 o
  -9   7   0        0.88        2.43      2.29 o
  -8   7   0       11.75       19.33      2.82 o
  -7   7   0      235.50      235.34      7.29 o
  -6   7   0        0.33       -0.81      1.83 o
  -5   7   0      309.83      296.75      5.63 o
  -4   7   0      123.90      129.85      3.22 o
  -3   7   0      322.57      301.76      5.17 o
  -2   7   0       17.79       14.04      1.60 o
  -1   7   0      553.17      620.17      7.74 o
   0   7   0        1.94        0.87      0.63 o
   1   7   0      907.78      994.99     13.66 o
   2   7   0        0.00       -0.72      0.72 o
   3   7   0      828.85      814.24     11.99 o
   4   7   0      252.65      211.59     13.31 o
   5   7   0        4.75        6.89      1.26 o
   6   7   0        6.21        4.68      2.09 o
   7   7   0        0.34       -0.26      1.74 o
   8   7   0        0.26        0.11      1.75 o
   9   7   0      447.44      486.81      9.58 o
  10   7   0       50.33       60.22      4.17 o
  11   7   0       35.53       33.49      3.94 o
  12   7   0        4.76       -3.04      5.91 o
 -11   8   0       35.45       46.65      4.55 o
 -10   8   0       15.35       15.76      3.35 o
  -9   8   0       31.20       25.76      5.26 o
  -8   8   0        6.60        6.22      2.47 o
  -7   8   0       33.74       25.19      3.03 o
  -6   8   0      294.13      306.23     10.50 o
  -5   8   0      230.15      218.50      4.96 o
  -4   8   0       24.76       30.32      2.23 o
  -3   8   0       73.96       70.41      2.96 o
  -2   8   0        0.18       -0.93      0.93 o
  -1   8   0        3.78        3.24      0.95 o
   0   8   0       23.80       21.00      1.20 o
   1   8   0       29.25       28.06      1.65 o
   2   8   0      622.06      653.60      9.53 o
   3   8   0        4.35        3.49      0.73 o
   4   8   0       15.09       18.58      3.21 o
   5   8   0      201.19      201.84      6.57 o
   6   8   0       56.49       43.81      2.67 o
   7   8   0        0.13       -1.23      1.23 o
   8   8   0       25.09       19.48      2.61 o
   9   8   0       16.81       19.40      3.98 o
  10   8   0        4.00        1.49      1.64 o
  11   8   0       88.64       85.08      4.88 o
  12   8   0       36.22       37.02      5.25 o
 -10   9   0        2.43        1.61      2.85 o
  -9   9   0        5.76        8.38      2.81 o
  -8   9   0        4.72        3.51      4.89 o
  -7   9   0        0.01        1.76      2.21 o
  -6   9   0      156.05      161.15      5.12 o
  -5   9   0       23.29       22.61      2.15 o
  -4   9   0      491.30      486.85     12.72 o
  -3   9   0      117.63      119.03      3.44 o
  -2   9   0      481.30      483.13      7.46 o
  -1   9   0      463.83      479.27      7.21 o
   0   9   0       24.85       24.85      1.93 o
   1   9   0        7.42        7.94      1.38 o
   2   9   0      126.61      121.40      3.25 o
   3   9   0      758.23      740.69     19.24 o
   4   9   0      467.93      451.58      7.69 o
   5   9   0      339.73      336.95      9.70 o
   6   9   0      286.54      297.41     13.58 o
   7   9   0        0.53       -1.38      1.44 o
   8   9   0      140.81      121.15      5.00 o
   9   9   0       16.27       12.89      2.06 o
  10   9   0       30.07       32.96      6.43 o
  11   9   0        0.40       -3.29      3.29 o
  12   9   0       21.37       22.35      4.65 o
 -10  10   0       11.15       13.93      4.28 o
  -9  10   0        5.50        6.92      3.30 o
  -8  10   0        0.04        2.89      2.48 o
  -7  10   0        5.35        4.34      2.49 o
  -6  10   0       32.18       23.89      3.08 o
  -5  10   0       45.04       43.54      2.94 o
  -4  10   0       26.53       26.24      2.28 o
  -3  10   0       61.71       71.26      3.09 o
  -2  10   0        4.26        4.71      1.45 o
  -1  10   0       22.46       27.30      1.77 o
   0  10   0      223.27      214.55      5.04 o
   1  10   0       85.84       84.98      3.44 o
   2  10   0        6.42        3.74      1.49 o
   3  10   0       61.63       58.19      2.79 o
   4  10   0       36.74       39.32      3.07 o
   5  10   0      493.12      455.29     17.09 o
   6  10   0        0.10        1.07      1.50 o
   7  10   0       11.03        6.53      1.92 o
   8  10   0        8.39        5.28      2.29 o
   9  10   0        1.49        2.64      2.69 o
  10  10   0        0.12       -0.08      2.02 o
  11  10   0        1.26       -1.04      4.02 o
  12  10   0        1.94       11.82      9.95 o
  -9  11   0        0.01        1.46      2.92 o
  -8  11   0       10.70       12.25      3.12 o
  -7  11   0       14.39       12.12      2.98 o
  -6  11   0       99.61      100.74      5.87 o
  -5  11   0        8.24        6.12      2.07 o
  -4  11   0        5.71        7.26      2.93 o
  -3  11   0        0.47       -1.50      1.72 o
  -2  11   0       25.01       23.99      1.99 o
  -1  11   0       61.86       68.21      2.60 o
   0  11   0      130.23      131.77      4.24 o
   1  11   0      716.89      651.81     10.68 o
   2  11   0        3.29        0.52      2.03 o
   3  11   0      323.09      300.92      8.27 o
   4  11   0        0.39        1.94      2.09 o
   5  11   0      174.70      186.33      7.57 o
   6  11   0      101.98       92.46      9.33 o
   7  11   0       43.50       42.84      3.98 o
   8  11   0        2.93        7.20      2.60 o
   9  11   0        4.48        0.74      2.35 o
  10  11   0        4.79       10.01      2.69 o
  11  11   0        0.06        3.17      2.19 o
  12  11   0        0.16       14.93     10.99 o
  -8  12   0        2.99        4.45      5.64 o
  -7  12   0        6.49       11.88      3.16 o
  -6  12   0        6.37        7.99      2.87 o
  -5  12   0       33.03       32.78      3.09 o
  -4  12   0       13.91       18.71      2.54 o
  -3  12   0       26.85       27.17      2.65 o
  -2  12   0       18.21       24.55      2.37 o
  -1  12   0        0.32        0.41      2.00 o
   0  12   0      100.66      116.12      4.65 o
   1  12   0       15.45        7.96      1.96 o
   2  12   0       66.79       56.95      3.35 o
   3  12   0        0.90        0.91      2.12 o
   4  12   0      284.78      261.62      7.97 o
   5  12   0       12.63       12.95      3.33 o
   6  12   0        7.67        2.99      2.48 o
   7  12   0       28.26       37.20      2.35 o
   8  12   0       25.80       20.86      3.29 o
   9  12   0        4.09        9.28      2.91 o
  10  12   0       33.39       30.27      8.50 o
  11  12   0       11.57       13.44      7.36 o
  -7  13   0       22.54       20.97      3.81 o
  -6  13   0        5.75        8.05      2.99 o
  -5  13   0       26.92       33.96      3.59 o
  -4  13   0        1.41       -2.85      4.05 o
  -3  13   0       11.40       12.50      2.32 o
  -2  13   0       15.47       10.99      3.32 o
  -1  13   0        7.94       13.09      2.72 o
   0  13   0        8.40       10.13      2.33 o
   1  13   0       29.25       30.66      2.74 o
   2  13   0       59.57       61.22      3.72 o
   3  13   0        4.49        1.39      3.73 o
   4  13   0        5.21        3.47      3.94 o
   5  13   0        8.53        6.96      3.73 o
   6  13   0       11.42       13.29      3.48 o
   7  13   0        3.27        0.48      2.57 o
   8  13   0        6.93        3.60      2.47 o
   9  13   0        0.97       -3.11      3.11 o
  10  13   0       19.99       19.49      8.40 o
  -5  14   0        6.30        6.34      2.70 o
  -4  14   0        0.01       -0.48      2.22 o
  -3  14   0        7.61        8.06      4.35 o
  -2  14   0       23.28       30.11      4.22 o
  -1  14   0       31.30       30.68      4.84 o
   0  14   0       87.63      101.48      4.95 o
   1  14   0       16.30       21.33      3.03 o
   2  14   0        3.51        4.09      2.81 o
   3  14   0       64.92       73.89      6.52 o
   4  14   0       38.10       41.79      5.33 o
   5  14   0       13.64       16.39      4.13 o
   6  14   0        3.77        6.73      5.18 o
   7  14   0       37.39       36.95      4.73 o
   8  14   0       10.33        6.32      3.41 o
   9  14   0        2.15       -1.18      3.52 o
  -4  15   0        2.83        5.65      3.80 o
  -3  15   0       10.88       18.42      4.49 o
  -2  15   0       22.47       18.74      4.27 o
  -1  15   0       41.41       53.28      5.23 o
   0  15   0        5.28        2.32      4.45 o
   1  15   0        1.17       -2.89      2.89 o
   2  15   0        0.05       -2.87      2.87 o
   3  15   0        0.77        0.26      7.67 o
   4  15   0        3.10        1.42      3.87 o
   5  15   0        3.61        2.50      3.93 o
   6  15   0        0.46       -0.62      3.41 o
   7  15   0        0.37       -0.91      3.33 o
   8  15   0        0.22       -1.31      3.37 o
  -2  16   0        9.98       17.41      7.67 o
  -1  16   0        5.58        7.37      5.67 o
   0  16   0        1.71       -2.72      4.77 o
   1  16   0        6.12        3.34      3.83 o
   2  16   0        2.98        1.76      3.50 o
   3  16   0        0.25       -2.31      4.45 o
   4  16   0       56.41       71.38      7.37 o
   5  16   0        2.44        2.23      4.37 o
   6  16   0       44.13       46.73      6.32 o
  -4 -16   1        2.01       -3.60      4.60 o
  -3 -16   1        7.84       11.54      5.73 o
  -2 -16   1        4.36        7.03      4.06 o
  -1 -16   1       42.90       74.96     11.19 o
   0 -16   1        1.93        1.55      5.48 o
  -7 -15   1        0.19       -2.16      3.57 o
  -6 -15   1       16.60       15.03      4.43 o
  -5 -15   1        0.35        1.22      4.35 o
  -4 -15   1       41.82       38.26      8.29 o
  -3 -15   1        4.21        5.25      4.60 o
  -2 -15   1        4.44        4.58      4.93 o
  -1 -15   1        4.88        4.03      3.59 o
   0 -15   1        3.67       -4.56      4.56 o
   1 -15   1       16.03       25.72      6.02 o
   2 -15   1       26.57       32.56      7.88 o
   3 -15   1        0.62        4.98      5.62 o
  -9 -14   1       27.84       18.86      7.67 o
  -8 -14   1        6.99       11.18      3.87 o
  -7 -14   1        0.00        2.18      3.33 o
  -6 -14   1        3.41        4.20      3.63 o
  -5 -14   1       28.38       25.61      6.01 o
  -4 -14   1        0.83        2.47      4.98 o
  -3 -14   1        7.56        5.52      3.98 o
  -2 -14   1        1.42        0.30      2.82 o
  -1 -14   1        0.00        2.83      3.44 o
   0 -14   1        0.54       -1.33      3.50 o
   1 -14   1        0.73       -2.71      2.71 o
   2 -14   1       34.68       36.81      4.91 o
   3 -14   1       42.66       43.92      4.82 o
   4 -14   1       16.78       14.33      3.98 o
   5 -14   1       24.09       25.11      3.72 o
 -10 -13   1        1.07        3.10      3.17 o
  -9 -13   1        0.17       -2.11      2.79 o
  -8 -13   1       11.01        9.99      5.70 o
  -7 -13   1        3.91        8.13      3.26 o
  -6 -13   1       13.38       15.93      3.63 o
  -5 -13   1        0.54       -2.29      2.79 o
  -4 -13   1        4.26        4.29      3.48 o
  -3 -13   1        9.96        4.25      3.53 o
  -2 -13   1        5.44        2.99      2.75 o
  -1 -13   1        5.24        3.18      2.83 o
   0 -13   1        0.00       -0.71      2.15 o
   1 -13   1       44.01       39.06      4.10 o
   2 -13   1        0.02        0.02      3.38 o
   3 -13   1       17.01       18.20      4.03 o
   4 -13   1        0.11       -0.69      2.21 o
   5 -13   1        0.48       -2.20      2.20 o
   6 -13   1        0.32        0.37      2.70 o
 -11 -12   1       57.24       79.19      9.95 o
 -10 -12   1        1.75        3.03      2.82 o
  -9 -12   1        4.63        5.05      2.69 o
  -8 -12   1       20.14       19.13      5.29 o
  -7 -12   1       80.00       96.70      5.97 o
  -6 -12   1        3.70        0.40      2.74 o
  -5 -12   1      137.95      124.58      6.77 o
  -4 -12   1      177.64      185.70      8.41 o
  -3 -12   1        3.86        4.87      3.22 o
  -2 -12   1       40.33       50.20      3.22 o
  -1 -12   1       96.09       95.73      3.84 o
   0 -12   1       27.07       29.17      3.65 o
   1 -12   1       35.31       32.17      2.86 o
   2 -12   1       13.28       13.23      2.10 o
   3 -12   1       20.76       22.33      2.58 o
   4 -12   1        0.00       -1.89      1.89 o
   5 -12   1        7.06        9.50      2.55 o
   6 -12   1       10.58        5.04      2.82 o
   7 -12   1        5.75        4.82      2.92 o
 -12 -11   1        1.37        0.00      5.80 o
 -11 -11   1        1.12        2.40      2.32 o
 -10 -11   1        0.98       -0.44      2.51 o
  -9 -11   1        0.24        4.79      2.80 o
  -8 -11   1       29.63       26.46      9.85 o
  -7 -11   1        9.06        4.23      1.39 o
  -6 -11   1        2.26        1.19      3.01 o
  -5 -11   1       69.65       60.38      4.78 o
  -4 -11   1        3.16        4.80      2.72 o
  -3 -11   1        0.01       -1.84      1.84 o
  -2 -11   1        0.08       -0.82      1.59 o
  -1 -11   1       10.67        8.23      1.88 o
   0 -11   1       16.80       14.95      2.15 o
   1 -11   1        0.30       -1.74      1.74 o
   2 -11   1      369.79      378.27      6.68 o
   3 -11   1      202.64      201.28      6.47 o
   4 -11   1       39.00       35.03      2.97 o
   5 -11   1        0.13       -1.27      1.92 o
   6 -11   1        0.23        0.86      2.74 o
   7 -11   1        0.30        4.17      3.81 o
   8 -11   1        2.07        6.41      2.86 o
   9 -11   1        0.00        3.11      4.35 o
 -12 -10   1        0.40        2.89      4.85 o
 -11 -10   1        0.22        0.59      4.39 o
 -10 -10   1       15.42        8.82      2.56 o
  -9 -10   1       25.45       22.81      6.63 o
  -8 -10   1       25.57       15.91      3.01 o
  -7 -10   1       76.01       63.86      4.41 o
  -6 -10   1      166.61      139.85      6.32 o
  -5 -10   1      252.10      234.02      6.96 o
  -4 -10   1      324.56      298.72      8.00 o
  -3 -10   1      122.49      105.80      7.20 o
  -2 -10   1      409.51      393.68      7.98 o
  -1 -10   1       54.56       53.18      2.77 o
   0 -10   1       12.45       14.89      1.93 o
   1 -10   1      229.65      221.20      4.41 o
   2 -10   1      135.19      149.67      3.82 o
   3 -10   1       39.06       42.72      5.31 o
   4 -10   1        0.48        1.78      1.76 o
   5 -10   1        0.23        0.88      1.91 o
   6 -10   1       33.73       25.20      3.18 o
   7 -10   1        0.11       -2.21      2.21 o
   8 -10   1       26.95       23.40      4.79 o
   9 -10   1        4.10        1.76      2.85 o
 -13  -9   1        0.36        0.85      5.25 o
 -12  -9   1        1.45        1.57      9.35 o
 -11  -9   1       10.05       10.83      4.02 o
 -10  -9   1        3.62        1.60      6.01 o
  -9  -9   1       40.06       30.83      7.88 o
  -8  -9   1       40.89       29.49      3.52 o
  -7  -9   1       86.14       76.42      4.37 o
  -6  -9   1       18.41       17.29      2.26 o
  -5  -9   1        0.99       -0.98      0.98 o
  -4  -9   1      361.67      378.76     13.20 o
  -3  -9   1        8.59        5.28      1.40 o
  -2  -9   1        7.34        7.24      2.13 o
  -1  -9   1      940.40      968.32     14.03 o
   0  -9   1      125.58      122.06      3.56 o
   1  -9   1       31.23       28.20      2.13 o
   2  -9   1        2.00       -1.13      1.28 o
   3  -9   1       78.82       87.01      3.00 o
   4  -9   1      133.84      123.30      4.46 o
   5  -9   1       88.60       92.11      4.70 o
   6  -9   1        3.67        0.93      1.96 o
   7  -9   1       10.16       10.81      2.79 o
   8  -9   1       10.03        9.59      2.87 o
   9  -9   1        1.86        4.94      2.75 o
  10  -9   1        5.76        5.03      2.95 o
 -13  -8   1       19.43       23.16      5.56 o
 -12  -8   1        6.93        4.76      5.76 o
 -11  -8   1       10.35        7.83      3.87 o
 -10  -8   1        4.71        0.11      3.12 o
  -9  -8   1       55.34       41.85      5.02 o
  -8  -8   1       73.59       59.19      3.59 o
  -7  -8   1      318.23      274.40      8.71 o
  -6  -8   1      489.31      441.76      9.76 o
  -5  -8   1        1.41        2.11      1.46 o
  -4  -8   1       87.58       88.59      2.66 o
  -3  -8   1        4.19        3.07      1.23 o
  -2  -8   1        4.28        3.65      1.33 o
  -1  -8   1       59.58       59.67      2.30 o
   0  -8   1       21.20       17.31      1.76 o
   1  -8   1      127.38      121.30      2.66 o
   2  -8   1       26.60       27.25      1.81 o
   3  -8   1       49.49       44.62      2.19 o
   4  -8   1      117.09      125.69      3.86 o
   5  -8   1      355.81      347.15      8.03 o
   6  -8   1      224.11      228.34      6.00 o
   7  -8   1       27.74       32.27      3.30 o
   8  -8   1        7.94        7.75      2.76 o
   9  -8   1       27.37       28.84      3.67 o
  10  -8   1        6.57        7.97      4.23 o
  11  -8   1        0.63       -0.15      3.10 o
 -13  -7   1        0.98       -1.08      4.82 o
 -12  -7   1        2.50        1.14      3.75 o
 -11  -7   1       15.98       21.98      4.31 o
 -10  -7   1       74.40       74.52      9.11 o
  -9  -7   1      247.92      255.08      7.19 o
  -8  -7   1        9.83        2.57      2.33 o
  -7  -7   1       60.63       60.28      3.47 o
  -6  -7   1      293.28      309.35      9.39 o
  -5  -7   1      505.62      490.84     15.16 o
  -4  -7   1       61.95       76.19      3.20 o
  -3  -7   1       13.97       14.80      1.65 o
  -2  -7   1      137.05      142.96      4.37 o
  -1  -7   1       27.08       13.74      1.21 o
   0  -7   1        0.32       -0.33      0.59 o
   1  -7   1      832.01      867.67     10.33 o
   2  -7   1        7.51        6.50      1.05 o
   3  -7   1        3.13        5.62      1.27 o
   4  -7   1       23.21       21.74      1.67 o
   5  -7   1       32.38       36.27      2.25 o
   6  -7   1      254.38      252.31      6.12 o
   7  -7   1       19.75       20.75      2.90 o
   8  -7   1       26.05       27.47      4.96 o
   9  -7   1        0.83        6.78      2.72 o
  10  -7   1        0.92        0.65      3.41 o
  11  -7   1        8.83        7.50      5.18 o
 -13  -6   1        1.71       -2.28      7.88 o
 -12  -6   1        2.37        8.68      5.73 o
 -11  -6   1        0.00       -0.24      2.05 o
 -10  -6   1        0.50        2.57      1.89 o
  -9  -6   1      179.85      169.33      4.94 o
  -8  -6   1       43.34       36.28      3.17 o
  -7  -6   1        0.44        1.91      1.73 o
  -6  -6   1        0.00       -1.53      1.53 o
  -5  -6   1      235.16      241.48      5.21 o
  -4  -6   1     1440.68     1498.12     26.05 o
  -3  -6   1     1008.44     1048.71     18.83 o
  -2  -6   1       95.18       70.43      2.57 o
  -1  -6   1        7.90        1.53      0.61 o
   0  -6   1      950.92      958.19     11.77 o
   1  -6   1       43.51       41.67      1.43 o
   2  -6   1     1729.22     1809.40     20.03 o
   3  -6   1      259.65      252.03      4.45 o
   4  -6   1      574.57      567.41      8.11 o
   5  -6   1       60.48       65.85      2.55 o
   6  -6   1       45.47       46.13      3.22 o
   7  -6   1       39.65       36.13      3.18 o
   8  -6   1        2.49        0.94      1.93 o
   9  -6   1        0.16        0.15      2.08 o
  10  -6   1        3.78       10.28      2.81 o
  11  -6   1        4.72        5.89      4.14 o
  12  -6   1        6.08       18.86      5.12 o
 -14  -5   1        0.81       -8.50      8.50 o
 -13  -5   1        7.86        1.45      8.08 o
 -12  -5   1       22.52       22.97      3.90 o
 -11  -5   1       65.85       58.45      4.25 o
 -10  -5   1        0.85       -0.82      1.68 o
  -9  -5   1        8.90        6.48      1.75 o
  -8  -5   1       59.25       50.84      2.72 o
  -7  -5   1        6.68        5.20      2.11 o
  -6  -5   1      353.62      348.58     19.18 o
  -5  -5   1       32.58       37.90      2.20 o
  -4  -5   1      194.26      182.27      4.05 o
  -3  -5   1      158.33      141.73      3.80 o
  -2  -5   1       32.71       42.71      2.02 o
  -1  -5   1     1749.54     1843.28     26.28 o
   0  -5   1     1479.06     1538.67     18.01 o
   1  -5   1        1.35        2.08      0.69 o
   2  -5   1       43.67       27.48      1.22 o
   3  -5   1     1823.68     1811.98     21.61 o
   4  -5   1      467.80      502.68      7.12 o
   5  -5   1       51.51       45.97      2.33 o
   6  -5   1       65.75       66.59      3.60 o
   7  -5   1       32.19       29.55      3.55 o
   8  -5   1       19.66       11.94      3.68 o
   9  -5   1        1.68       -1.90      3.26 o
  10  -5   1       92.63       68.88      6.48 o
  11  -5   1       17.96       19.29      4.83 o
  12  -5   1       24.29       23.82      5.41 o
 -14  -4   1        1.12       -3.94      8.71 o
 -13  -4   1       22.70       26.76      4.85 o
 -12  -4   1        5.35        8.64      4.07 o
 -11  -4   1      160.26      166.74     11.17 o
 -10  -4   1       29.40       20.90      3.06 o
  -9  -4   1      160.29      134.56      4.34 o
  -8  -4   1        1.26       -1.18      1.18 o
  -7  -4   1      125.78      113.82      3.54 o
  -6  -4   1      470.53      429.56     25.11 o
  -5  -4   1     1386.71     1504.87     32.52 o
  -4  -4   1     1132.59     1225.01     18.94 o
  -3  -4   1     4208.06     4248.45     62.60 o
  -2  -4   1     2627.63     2632.56     56.87 o
  -1  -4   1      346.31      315.08      5.18 o
   0  -4   1     1120.38     1082.63     13.96 o
   1  -4   1       13.89       14.30      1.45 o
   2  -4   1     1339.02     1306.93     14.52 o
   3  -4   1      707.10      740.15      8.80 o
   4  -4   1      115.25      129.99      2.99 o
   5  -4   1        2.63        3.43      1.10 o
   6  -4   1      259.71      249.24      6.71 o
   7  -4   1      694.64      690.30     14.22 o
   8  -4   1       33.38       30.21      2.53 o
   9  -4   1       11.47       10.90      3.41 o
  10  -4   1        2.22        0.10      2.90 o
  11  -4   1       39.30       41.19      7.67 o
  12  -4   1        0.51       -2.42      3.19 o
  13  -4   1       13.69       13.68      4.64 o
 -14  -3   1        6.27        9.93      4.15 o
 -13  -3   1       31.07       25.09      4.76 o
 -12  -3   1        1.40        1.94      3.01 o
 -11  -3   1        7.78        8.32      3.76 o
 -10  -3   1       16.55       20.56      3.37 o
  -9  -3   1       14.22       17.46      2.04 o
  -8  -3   1       40.01       50.81      2.58 o
  -7  -3   1       60.52       64.74      2.71 o
  -6  -3   1      529.65      529.53      8.75 o
  -5  -3   1      473.02      454.25     37.51 o
  -4  -3   1      427.98      415.03     28.09 o
  -3  -3   1     1590.40     1583.28     28.46 o
  -2  -3   1     4041.24     3883.04     55.67 o
  -1  -3   1     3951.15     3982.40     73.49 o
   0  -3   1        0.93        1.20      0.49 o
   1  -3   1     1129.24     1058.48     11.62 o
   2  -3   1      651.79      626.89      7.33 o
   3  -3   1     2596.15     2530.98     26.99 o
   4  -3   1      145.04      134.31      2.92 o
   5  -3   1      811.14      809.38     15.23 o
   6  -3   1      292.93      312.03      9.56 o
   7  -3   1      298.64      300.86      7.21 o
   8  -3   1      135.51      123.85      4.74 o
   9  -3   1       17.33       17.83      3.45 o
  10  -3   1       20.95       13.77      4.77 o
  11  -3   1        0.47       -1.12      3.30 o
  12  -3   1        0.29       -0.68      3.17 o
  13  -3   1        8.62        5.21      3.87 o
 -14  -2   1        1.16       -1.63      3.31 o
 -13  -2   1       12.81       11.75      4.25 o
 -12  -2   1       10.36       10.55      3.25 o
 -11  -2   1      211.26      206.56     10.39 o
 -10  -2   1      123.17      108.31      5.95 o
  -9  -2   1      451.23      444.03      9.49 o
  -8  -2   1       52.36       54.68      2.67 o
  -7  -2   1       50.96       51.58      2.46 o
  -6  -2   1      272.04      294.54      5.66 o
  -5  -2   1      358.29      344.40      6.01 o
  -4  -2   1     1749.42     1847.23     27.86 o
  -3  -2   1     4012.67     3985.10     65.16 o
  -2  -2   1     7700.60     7430.52    104.29 o
  -1  -2   1      185.75      155.49      3.16 o
   0  -2   1     2170.23     2120.10     58.52 o
   1  -2   1     1095.63     1117.47     12.08 o
   2  -2   1     8260.35     7966.97     82.60 o
   3  -2   1      312.10      288.60      4.15 o
   4  -2   1      538.59      548.68      8.21 o
   5  -2   1      508.75      459.96     10.76 o
   6  -2   1      548.26      557.50     10.87 o
   7  -2   1      560.78      602.44      9.60 o
   8  -2   1      473.64      460.56      9.70 o
   9  -2   1        3.85       -0.40      2.54 o
  10  -2   1       31.15       32.39     10.47 o
  11  -2   1       79.77       73.95      9.74 o
  12  -2   1        0.36        1.17      5.80 o
  13  -2   1        0.13       -1.73      3.22 o
 -14  -1   1        0.10       -2.31      3.29 o
 -13  -1   1        8.57        4.04      3.42 o
 -12  -1   1       18.30       13.68      5.80 o
 -11  -1   1       14.95       16.34      4.44 o
 -10  -1   1       52.78       59.65      5.12 o
  -9  -1   1        9.36        9.34      2.54 o
  -8  -1   1        1.65       -0.23      1.02 o
  -7  -1   1      215.58      211.48      4.27 o
  -6  -1   1      689.58      724.08     11.21 o
  -5  -1   1      800.92      842.02     13.58 o
  -4  -1   1        7.07        9.09      1.93 o
  -3  -1   1        1.15        0.59      0.64 o
  -2  -1   1        7.05        4.11      0.97 o
  -1  -1   1       45.06       61.28      2.33 o
   0  -1   1      209.08      228.70      4.81 o
   1  -1   1     2078.86     1964.23     20.66 o
   2  -1   1     1685.12     1607.08     20.52 o
   3  -1   1    17468.44    16935.20    193.79 o
   4  -1   1       26.82       32.12      1.49 o
   5  -1   1     3868.08     4182.55     54.32 o
   6  -1   1       32.22       36.27      3.72 o
   7  -1   1      274.84      285.66      6.94 o
   8  -1   1      109.03      102.68      4.55 o
   9  -1   1        0.98        2.52      1.81 o
  10  -1   1        1.02        3.80      3.09 o
  11  -1   1       59.26       62.59      6.03 o
  12  -1   1       27.18       23.65      4.74 o
  13  -1   1        5.08        6.91      4.00 o
  14  -1   1       18.07       29.80      6.06 o
 -14   0   1        1.84       -1.90      3.74 o
 -13   0   1       21.44       23.89      5.08 o
 -12   0   1       25.55       20.06      4.23 o
 -11   0   1       21.13       18.79      3.76 o
 -10   0   1      284.25      285.88     16.51 o
  -9   0   1        2.40        2.72      2.26 o
  -8   0   1       21.46       21.15      2.21 o
  -7   0   1        0.21       -0.16      0.86 o
  -6   0   1       10.82       14.80      2.02 o
  -5   0   1      134.37      140.01      3.39 o
  -4   0   1      213.95      178.24      3.67 o
  -3   0   1     7976.08     7790.39     99.08 o
  -2   0   1     2811.84     2837.37     38.19 o
  -1   0   1     2973.32     2876.72     38.18 o
   0   0   1     4338.32     4201.42     76.47 o
   1   0   1    14347.31    13657.41    191.01 o
   2   0   1      482.00      421.38      7.93 o
   3   0   1    20961.99    20313.46    258.91 o
   4   0   1      178.22      169.23      5.19 o
   5   0   1     1149.47     1162.14     14.77 o
   6   0   1       20.01       19.58      1.45 o
   7   0   1       93.90       96.28      3.10 o
   8   0   1       18.20       16.50      2.19 o
   9   0   1        4.90        0.76      1.54 o
  10   0   1       79.44       97.64      5.70 o
  11   0   1       45.51       47.71      6.12 o
  12   0   1       22.91       23.54      4.74 o
  13   0   1        0.00       -0.64      3.48 o
  14   0   1        5.54        9.74      5.60 o
 -14   1   1        1.18        3.29      4.15 o
 -13   1   1       19.11       16.99      4.69 o
 -12   1   1        5.60        1.51      3.20 o
 -11   1   1       59.37       62.09      7.01 o
 -10   1   1       43.80       53.09      4.73 o
  -9   1   1      449.95      477.98     12.63 o
  -8   1   1      280.27      293.02      6.94 o
  -7   1   1      164.39      160.67      3.88 o
  -6   1   1      477.70      497.67      7.98 o
  -5   1   1     1252.85     1321.11     18.11 o
  -4   1   1      730.45      767.97     10.85 o
  -3   1   1    12160.17    11522.80    146.05 o
  -2   1   1      941.79      928.95     12.41 o
  -1   1   1     4462.06     4367.64     46.13 o
   0   1   1     2997.35     2956.05     23.34 o
   1   1   1      469.21      461.88      9.72 o
   2   1   1       77.56       95.43      3.60 o
   3   1   1      292.75      325.79      6.66 o
   4   1   1      503.43      466.93      7.27 o
   5   1   1      132.59      131.78      4.31 o
   6   1   1       29.49       32.27      1.87 o
   7   1   1     2483.06     2546.69     31.16 o
   8   1   1        5.34        3.57      1.68 o
   9   1   1        0.78       -1.52      2.00 o
  10   1   1       14.18       10.95      3.44 o
  11   1   1      111.02      112.37      7.46 o
  12   1   1       31.62       27.88      4.93 o
  13   1   1        0.19        1.24      3.48 o
  14   1   1        2.14       -0.21      4.15 o
 -13   2   1       28.77       25.11      6.01 o
 -12   2   1        0.10        5.89      3.50 o
 -11   2   1       24.62       26.93      5.03 o
 -10   2   1       72.44       57.39      6.39 o
  -9   2   1        0.41       -0.91      2.25 o
  -8   2   1        5.13        5.17      2.79 o
  -7   2   1      316.86      322.08      7.14 o
  -6   2   1      638.64      647.71     10.75 o
  -5   2   1      672.84      699.43     10.91 o
  -4   2   1     3598.50     3776.45     48.55 o
  -3   2   1      151.56      141.86      3.80 o
  -2   2   1     3228.84     3172.35     36.82 o
  -1   2   1     1583.95     1608.04     16.18 o
   0   2   1     1873.41     1812.20     16.41 o
   1   2   1     2833.97     2495.75     44.62 o
   2   2   1        5.05        5.99      0.83 o
   3   2   1      532.40      505.65     18.14 o
   4   2   1       38.35       49.73      2.37 o
   5   2   1      329.23      285.59      6.25 o
   6   2   1        6.88        7.32      1.17 o
   7   2   1        8.74        6.85      2.26 o
   8   2   1      334.98      326.14      9.33 o
   9   2   1       43.37       50.38      2.40 o
  10   2   1       84.11       76.90      5.72 o
  11   2   1       45.34       61.17      5.80 o
  12   2   1       25.98       19.33      4.27 o
  13   2   1        0.20       -0.16      3.03 o
  14   2   1        1.94        3.11      4.15 o
 -13   3   1        0.56        5.94      4.04 o
 -12   3   1        9.47       12.56      8.50 o
 -11   3   1        0.91       -1.90      2.65 o
 -10   3   1       51.85       50.93      4.74 o
  -9   3   1       53.64       46.60      5.41 o
  -8   3   1       15.51       14.77      2.91 o
  -7   3   1       39.20       45.18      2.26 o
  -6   3   1      657.89      692.96     10.49 o
  -5   3   1       63.15       50.02      2.34 o
  -4   3   1      460.01      457.87      7.28 o
  -3   3   1     2192.46     2175.40     22.03 o
  -2   3   1       56.50       71.48      2.16 o
  -1   3   1       33.13       25.91      1.31 o
   0   3   1    15900.60    14938.39    154.64 o
   1   3   1      512.44      478.89      7.76 o
   2   3   1      506.90      500.09      7.70 o
   3   3   1      245.95      272.70      7.10 o
   4   3   1       32.56       34.51      1.98 o
   5   3   1       93.22       92.74      3.94 o
   6   3   1     1269.27     1183.07     22.20 o
   7   3   1      124.53      130.60      3.69 o
   8   3   1        0.01        0.99      1.70 o
   9   3   1        1.38        1.45      1.45 o
  10   3   1      145.91      132.62      4.67 o
  11   3   1       31.85       27.63      3.81 o
  12   3   1        0.02        0.51      5.18 o
  13   3   1        6.15        3.00      5.80 o
  14   3   1        0.82       -3.32      3.32 o
 -13   4   1        2.39       -1.08      3.73 o
 -12   4   1        1.28        1.79      3.46 o
 -11   4   1        0.01        0.50      3.63 o
 -10   4   1       41.82       38.32      4.56 o
  -9   4   1      157.12      172.27      7.37 o
  -8   4   1      128.61      101.30      5.62 o
  -7   4   1       49.42       47.67      2.37 o
  -6   4   1       64.18       66.61      2.99 o
  -5   4   1       65.54       77.22      2.95 o
  -4   4   1     1817.46     1814.87     24.37 o
  -3   4   1     2165.15     2133.21     22.99 o
  -2   4   1      102.35      105.74      2.04 o
  -1   4   1        1.61       -0.42      1.14 o
   0   4   1      272.87      274.85      3.50 o
   1   4   1     2644.27     2541.96     26.01 o
   2   4   1        0.38       -0.49      0.49 o
   3   4   1     2912.16     2847.26     41.30 o
   4   4   1      588.07      570.70     27.07 o
   5   4   1      161.41      165.62      4.77 o
   6   4   1        6.29       10.58      1.91 o
   7   4   1      219.28      243.04      6.09 o
   8   4   1       26.00       21.72      2.07 o
   9   4   1       90.58       95.61      3.81 o
  10   4   1        4.55        5.84      1.94 o
  11   4   1       26.02       34.77      3.01 o
  12   4   1        3.40        6.90      2.98 o
  13   4   1       28.81       22.80      5.39 o
  14   4   1        7.81       10.57      5.18 o
 -12   5   1        3.45        3.93      7.15 o
 -11   5   1       53.19       50.93      5.94 o
 -10   5   1        3.93        6.56      3.25 o
  -9   5   1        3.43        1.94      2.78 o
  -8   5   1      171.73      186.50      5.67 o
  -7   5   1        5.74        3.47      1.69 o
  -6   5   1        2.67        2.22      1.42 o
  -5   5   1        3.55        3.88      1.20 o
  -4   5   1        6.32       11.76      1.09 o
  -3   5   1      453.08      466.22      6.50 o
  -2   5   1     1310.71     1213.49     13.65 o
  -1   5   1     2911.73     2920.49     31.01 o
   0   5   1     1389.23     1415.60     15.38 o
   1   5   1     3165.15     3104.97     34.29 o
   2   5   1      835.24      844.33     12.90 o
   3   5   1      365.60      303.33      5.42 o
   4   5   1        1.25        0.88      0.87 o
   5   5   1      107.49      109.67      3.28 o
   6   5   1       13.34       15.14      1.98 o
   7   5   1      152.35      167.36      6.04 o
   8   5   1      146.10      142.57      5.01 o
   9   5   1        9.82       10.92      2.52 o
  10   5   1        6.42        5.84      1.96 o
  11   5   1       43.97       52.20      4.59 o
  12   5   1        8.96       11.53      3.26 o
  13   5   1       12.55        6.63      3.94 o
  14   5   1        2.60        2.07      4.15 o
 -12   6   1        0.80        2.59      3.97 o
 -11   6   1        6.56       16.63      4.64 o
 -10   6   1        2.12        4.29      3.32 o
  -9   6   1        8.63        5.87      3.06 o
  -8   6   1       49.63       45.40      4.15 o
  -7   6   1        0.06       -2.79      2.79 o
  -6   6   1       16.98       18.11      4.32 o
  -5   6   1      125.22      123.68      3.71 o
  -4   6   1      461.57      448.07      7.03 o
  -3   6   1       32.65       38.88      1.77 o
  -2   6   1       69.21       71.00      1.94 o
  -1   6   1        3.09        2.60      0.95 o
   0   6   1      782.19      774.31      9.66 o
   1   6   1        3.78        5.77      0.85 o
   2   6   1        8.82        4.70      0.54 o
   3   6   1      138.58      147.91      3.44 o
   4   6   1       92.01       84.03      2.48 o
   5   6   1        3.71        3.44      1.31 o
   6   6   1      183.70      190.19      4.91 o
   7   6   1      280.92      277.90      6.52 o
   8   6   1        5.54        4.92      2.19 o
   9   6   1      178.57      179.48      6.70 o
  10   6   1       61.19       58.18      4.29 o
  11   6   1        7.63        3.97      2.12 o
  12   6   1        3.87        3.63      2.72 o
  13   6   1        0.52       -0.54      2.83 o
  14   6   1        0.00       -1.87      3.73 o
 -12   7   1       10.27       15.82      4.74 o
 -11   7   1       25.39       28.05      5.32 o
 -10   7   1        0.02       -1.91      2.20 o
  -9   7   1       19.61       16.14      2.85 o
  -8   7   1       39.33       38.50      3.45 o
  -7   7   1       96.88      104.80      4.78 o
  -6   7   1      603.98      577.86     12.76 o
  -5   7   1        6.55        5.46      1.36 o
  -4   7   1      270.10      266.93      5.17 o
  -3   7   1      611.28      585.96      8.29 o
  -2   7   1      369.05      399.25      7.15 o
  -1   7   1      250.95      241.44      3.77 o
   0   7   1      196.06      220.54      3.37 o
   1   7   1      120.03      107.18      2.68 o
   2   7   1      667.76      710.44      8.65 o
   3   7   1      136.90      130.22      2.53 o
   4   7   1       47.96       45.26      2.18 o
   5   7   1       37.43       35.55      1.92 o
   6   7   1        6.64        4.67      1.60 o
   7   7   1      556.92      530.29     10.27 o
   8   7   1       89.26       83.91      5.18 o
   9   7   1        0.01       -1.73      1.95 o
  10   7   1       12.55       12.79      2.03 o
  11   7   1       37.82       37.26      3.16 o
  12   7   1       28.45       20.99      3.26 o
  13   7   1        0.21        1.17      3.94 o
 -11   8   1        0.93        2.34      3.92 o
 -10   8   1        0.11       -2.39      2.39 o
  -9   8   1       53.94       58.48      4.25 o
  -8   8   1       19.74       16.95      2.84 o
  -7   8   1        1.00        2.43      2.01 o
  -6   8   1      191.55      187.74      5.54 o
  -5   8   1        3.15       -0.48      2.23 o
  -4   8   1      192.57      178.32      4.38 o
  -3   8   1      870.47      878.92     11.80 o
  -2   8   1       18.66       16.88      1.34 o
  -1   8   1       23.98       18.81      1.23 o
   0   8   1       27.36       20.27      1.30 o
   1   8   1        5.60        6.78      1.16 o
   2   8   1      926.83      938.27     13.76 o
   3   8   1       36.63       32.15      1.19 o
   4   8   1      204.94      195.09      5.24 o
   5   8   1        1.93        2.15      1.32 o
   6   8   1      245.29      247.92      7.30 o
   7   8   1       26.04       29.01      2.78 o
   8   8   1      107.92      110.54      5.08 o
   9   8   1       21.69       18.63      2.64 o
  10   8   1        0.75        1.61      2.48 o
  11   8   1      104.87      125.58      4.47 o
  12   8   1       13.48       11.18      2.87 o
 -11   9   1        2.57       -1.04      4.15 o
 -10   9   1        0.99        0.84      2.69 o
  -9   9   1        2.21        1.43      2.35 o
  -8   9   1       40.65       42.86      3.82 o
  -7   9   1       23.08       20.03      2.92 o
  -6   9   1       29.03       23.23      2.47 o
  -5   9   1      154.59      146.44      4.07 o
  -4   9   1       56.56       60.90      3.91 o
  -3   9   1      963.77      951.79     12.86 o
  -2   9   1        0.17        0.77      1.18 o
  -1   9   1      291.79      301.35      4.70 o
   0   9   1      201.34      218.61      4.16 o
   1   9   1       70.48       76.11      2.84 o
   2   9   1      343.33      324.17      5.93 o
   3   9   1       21.90       24.19      1.46 o
   4   9   1      473.85      452.44     13.70 o
   5   9   1       68.96       64.83      3.29 o
   6   9   1      189.88      173.41      4.70 o
   7   9   1       42.92       38.75      3.32 o
   8   9   1       35.74       31.86      2.39 o
   9   9   1        2.50        3.95      2.45 o
  10   9   1       22.72       27.88      3.72 o
  11   9   1        9.56        6.47      2.45 o
  12   9   1        1.75       -3.89      3.89 o
 -10  10   1       12.50       11.91      3.37 o
  -9  10   1        0.01        1.49      2.54 o
  -8  10   1       35.44       36.00      4.76 o
  -7  10   1       25.36       20.62      5.35 o
  -6  10   1        2.20        1.83      1.89 o
  -5  10   1        0.96       -0.76      1.60 o
  -4  10   1        0.52       -1.51      1.51 o
  -3  10   1       92.24       75.84      3.33 o
  -2  10   1        1.26        3.29      1.85 o
  -1  10   1       31.38       33.42      1.83 o
   0  10   1       80.12       68.60      2.86 o
   1  10   1       17.36       15.40      1.76 o
   2  10   1        9.05        8.58      1.52 o
   3  10   1      155.86      154.33      4.23 o
   4  10   1       30.19       20.00      1.74 o
   5  10   1      154.05      157.26      5.24 o
   6  10   1      165.44      146.87      5.12 o
   7  10   1       14.16       15.06      2.37 o
   8  10   1       36.31       34.44      2.96 o
   9  10   1       14.37       10.54      2.44 o
  10  10   1       28.46       31.48      4.54 o
  11  10   1       11.76        9.68      3.57 o
  12  10   1        3.11        5.18      9.33 o
  -9  11   1        3.34        2.26      2.82 o
  -8  11   1        2.50        3.42      2.70 o
  -7  11   1        7.10        6.35      5.15 o
  -6  11   1       79.94       91.39      5.95 o
  -5  11   1       24.47       31.76      2.79 o
  -4  11   1        3.32        1.14      2.06 o
  -3  11   1        6.22        1.53      2.25 o
  -2  11   1        1.26        0.71      1.42 o
  -1  11   1       48.98       46.74      2.53 o
   0  11   1      214.00      230.94      6.74 o
   1  11   1      524.92      483.94      8.57 o
   2  11   1      183.10      162.40      4.42 o
   3  11   1      161.71      172.21      8.45 o
   4  11   1      184.99      178.22      6.05 o
   5  11   1      204.17      200.72      4.71 o
   6  11   1       91.23       91.77      5.80 o
   7  11   1       36.30       35.67      3.95 o
   8  11   1       10.31        9.73      2.31 o
   9  11   1        3.48        1.75      2.26 o
  10  11   1        5.09        8.21      5.08 o
  11  11   1       21.64       20.11      3.52 o
  12  11   1       35.25       35.66     12.23 o
  -8  12   1        4.02        7.41      2.97 o
  -7  12   1       25.37       32.60      3.85 o
  -6  12   1        0.00        0.25      2.47 o
  -5  12   1      110.23      118.61      6.05 o
  -4  12   1       59.48       65.22      3.63 o
  -3  12   1        6.18        6.08      2.02 o
  -2  12   1       14.61       13.81      2.04 o
  -1  12   1        2.46        0.69      1.85 o
   0  12   1       52.05       47.38      2.99 o
   1  12   1       61.06       56.58      3.09 o
   2  12   1       34.45       26.52      3.14 o
   3  12   1       48.70       55.27      3.94 o
   4  12   1        0.51        0.03      2.58 o
   5  12   1       26.86       26.04      3.11 o
   6  12   1       53.44       55.40      3.07 o
   7  12   1      133.24      137.25      4.04 o
   8  12   1       21.72       19.63      3.22 o
   9  12   1        0.37        1.74      2.45 o
  10  12   1       19.26       19.78      3.29 o
  11  12   1       32.17       16.17      3.94 o
  -7  13   1        0.50       -0.15      2.71 o
  -6  13   1        0.43        4.06      2.76 o
  -5  13   1      190.67      240.48      6.84 o
  -4  13   1       13.24       17.09      2.62 o
  -3  13   1        4.90        1.98      2.06 o
  -2  13   1        3.74        2.95      1.84 o
  -1  13   1       74.03       68.43      4.16 o
   0  13   1       56.30       55.43      3.34 o
   1  13   1      280.34      260.37      6.30 o
   2  13   1      285.72      299.18      7.51 o
   3  13   1       24.62       23.10      3.22 o
   4  13   1       11.68        7.76      2.62 o
   5  13   1        0.59        1.14      2.26 o
   6  13   1        0.47       -0.24      2.57 o
   7  13   1       13.53       15.68      3.31 o
   8  13   1        0.54        1.22      1.52 o
   9  13   1        0.12       -2.45      2.45 o
  10  13   1        0.85        0.00      3.32 o
  11  13   1        0.06        1.66      3.32 o
  -6  14   1        8.72        3.80      2.99 o
  -5  14   1        0.66        0.03      2.36 o
  -4  14   1       67.06       81.72      7.91 o
  -3  14   1       22.14       29.67      4.25 o
  -2  14   1       15.52        9.25      3.94 o
  -1  14   1       36.60       49.96      4.65 o
   0  14   1       75.62       75.78      4.64 o
   1  14   1        4.45        1.00      2.29 o
   2  14   1       42.70       43.18      3.47 o
   3  14   1       54.72       47.10      4.46 o
   4  14   1       14.12       10.94      3.06 o
   5  14   1        6.34        4.56      3.37 o
   6  14   1        0.21        0.75      4.77 o
   7  14   1        0.02       -0.93      2.83 o
   8  14   1        0.60       -0.05      1.85 o
   9  14   1        8.70       10.08      3.36 o
  10  14   1       24.32       13.27      4.35 o
  -4  15   1        1.88       -3.22      3.22 o
  -3  15   1       48.95       62.09      5.58 o
  -2  15   1        5.28        1.18      3.53 o
  -1  15   1       10.07        6.07      3.63 o
   0  15   1        3.13        2.30      2.62 o
   1  15   1        1.97        1.90      2.65 o
   2  15   1        1.95       -2.22      2.22 o
   3  15   1       25.23       28.83      5.29 o
   4  15   1        0.00       -3.93      4.56 o
   5  15   1        8.58        8.20      3.98 o
   6  15   1        1.71       -3.18      3.18 o
   7  15   1        2.09        0.14      3.07 o
   8  15   1        0.32        0.73      3.29 o
  -2  16   1       17.80       21.73      4.52 o
  -1  16   1        0.10       -2.26      3.34 o
   0  16   1       12.63        5.39      3.55 o
   1  16   1       30.13       33.56      4.70 o
   2  16   1        0.16        2.33      3.64 o
   3  16   1        1.12       -3.19      4.11 o
   4  16   1       23.46       26.25      5.47 o
   5  16   1       49.36       45.16      6.12 o
   6  16   1        5.15        9.35      7.88 o
   7  16   1        4.92        4.26      3.95 o
   1  17   1        0.01        0.83      6.01 o
   2  17   1        9.66       10.61      5.49 o
   3  17   1        8.22       10.66      5.43 o
  -6 -15   2        7.32        5.81      4.28 o
  -5 -15   2        1.23       -1.00      4.38 o
  -4 -15   2        0.71       -2.69      7.57 o
  -3 -15   2        6.94       -4.02      4.45 o
  -2 -15   2        0.97       -2.24      5.85 o
  -1 -15   2       16.88       21.21      4.47 o
   0 -15   2        0.93       -4.71      4.71 o
   1 -15   2        3.66       -0.98      5.29 o
   2 -15   2        0.10       -0.80      5.56 o
  -8 -14   2       27.76       31.53      5.06 o
  -7 -14   2        0.19        0.44      4.35 o
  -6 -14   2        1.18       -1.48      3.48 o
  -5 -14   2        2.70        2.78      4.25 o
  -4 -14   2        5.19        3.50      4.03 o
  -3 -14   2       17.87       19.37      6.94 o
  -2 -14   2       14.37       17.27      3.66 o
  -1 -14   2        2.02       -1.35      3.11 o
   0 -14   2        4.31        5.91      3.62 o
   1 -14   2        1.54       -2.65      4.60 o
   2 -14   2       18.85       18.59      5.90 o
   3 -14   2       24.24       18.68      6.06 o
   4 -14   2       12.34        9.39      3.91 o
  -9 -13   2        0.00        2.54      3.41 o
  -8 -13   2        4.03       -0.35      3.52 o
  -7 -13   2        1.39        1.84      3.24 o
  -6 -13   2       15.93       13.17      3.93 o
  -5 -13   2       72.09       66.04     19.80 o
  -4 -13   2        0.45        1.71      3.57 o
  -3 -13   2        4.83        2.40      3.63 o
  -2 -13   2        2.88        0.48      4.58 o
  -1 -13   2      107.94      119.63      6.18 o
   0 -13   2        6.49        9.71      3.33 o
   1 -13   2       18.51       15.62      4.98 o
   2 -13   2        0.50        1.22      4.59 o
   3 -13   2        0.03       -3.19      3.19 o
   4 -13   2       13.17       13.39      2.66 o
   5 -13   2       26.17       31.97      3.31 o
   6 -13   2        2.29        4.64      3.05 o
 -10 -12   2       37.65       31.99      4.21 o
  -9 -12   2        3.20        6.39      3.14 o
  -8 -12   2        6.68        7.80      5.91 o
  -7 -12   2       61.26       54.83     14.61 o
  -6 -12   2       17.41       14.02      3.68 o
  -5 -12   2       42.41       40.44      9.54 o
  -4 -12   2      169.58      192.95      8.80 o
  -3 -12   2        3.35        1.06      3.24 o
  -2 -12   2       77.85       77.14      4.65 o
  -1 -12   2       11.42       14.67      2.79 o
   0 -12   2       82.01       91.90      3.95 o
   1 -12   2      152.45      177.38      6.05 o
   2 -12   2        1.62       -4.02      4.17 o
   3 -12   2       20.25       17.75      2.45 o
   4 -12   2       70.31       81.96      6.28 o
   5 -12   2        3.38        2.74      2.36 o
   6 -12   2       11.31        6.86      4.60 o
   7 -12   2       26.81       32.30      5.48 o
 -11 -11   2       12.79       14.69      3.28 o
 -10 -11   2       41.48       29.83      6.32 o
  -9 -11   2        9.34       14.65      6.22 o
  -8 -11   2      107.68      121.89     10.99 o
  -7 -11   2       58.48       54.71     10.88 o
  -6 -11   2       20.35       13.09      3.18 o
  -5 -11   2       20.13       16.44      3.44 o
  -4 -11   2       14.73       15.12      3.39 o
  -3 -11   2        6.42        7.64      7.05 o
  -2 -11   2       48.28       54.82      4.71 o
  -1 -11   2       15.12        9.31      2.49 o
   0 -11   2        8.26        8.20      2.00 o
   1 -11   2        9.22       11.38      2.18 o
   2 -11   2      129.33      127.55      4.44 o
   3 -11   2       28.50       29.75      2.69 o
   4 -11   2       33.40       26.82      2.81 o
   5 -11   2        0.00       -1.54      2.72 o
   6 -11   2       28.19       37.09      3.85 o
   7 -11   2        1.55        2.05      2.69 o
   8 -11   2        0.43       -2.47      3.61 o
 -12 -10   2       35.68       56.47      7.69 o
 -11 -10   2        0.65       -2.37      2.38 o
 -10 -10   2        3.70        2.22      2.45 o
  -9 -10   2       51.28       53.48      7.67 o
  -8 -10   2        7.05        5.89      2.60 o
  -7 -10   2        1.50        0.44      2.22 o
  -6 -10   2      173.85      145.60      9.12 o
  -5 -10   2        0.10        1.06      2.44 o
  -4 -10   2      115.71      117.77      6.22 o
  -3 -10   2       96.44       85.79      5.46 o
  -2 -10   2       77.23       91.58      3.86 o
  -1 -10   2      639.00      675.90     12.29 o
   0 -10   2       38.56       35.92      2.46 o
   1 -10   2       21.13       23.45      1.92 o
   2 -10   2      406.12      433.93      7.26 o
   3 -10   2      111.52      104.92      3.70 o
   4 -10   2       17.76       22.15      3.10 o
   5 -10   2        2.99        3.69      4.01 o
   6 -10   2       13.47        8.80      2.69 o
   7 -10   2       11.33       11.97      2.97 o
   8 -10   2        8.35       10.74      3.70 o
   9 -10   2       43.81       50.80      4.85 o
 -12  -9   2        3.10        2.47      4.37 o
 -11  -9   2        0.70       -0.87      4.34 o
 -10  -9   2       16.58       11.96      2.49 o
  -9  -9   2       43.50       37.31      6.63 o
  -8  -9   2       22.31       19.25      4.15 o
  -7  -9   2        7.66       11.38      2.57 o
  -6  -9   2       10.39        9.33      2.57 o
  -5  -9   2      243.31      224.72      8.16 o
  -4  -9   2        8.81        7.08      1.99 o
  -3  -9   2        0.12        0.56      1.64 o
  -2  -9   2        4.14        4.75      1.51 o
  -1  -9   2       65.54       63.03      3.11 o
   0  -9   2      319.03      340.26      6.53 o
   1  -9   2      218.45      223.48      4.38 o
   2  -9   2      101.15       88.23      2.89 o
   3  -9   2        5.29        2.85      1.66 o
   4  -9   2       78.18       75.43      3.61 o
   5  -9   2        3.96        1.00      1.77 o
   6  -9   2      106.69      109.32      5.20 o
   7  -9   2        7.91       10.21      2.85 o
   8  -9   2        0.60        0.77      2.42 o
   9  -9   2        0.00        2.91      4.64 o
  10  -9   2        0.93        4.95      3.21 o
 -13  -8   2        9.02       10.76      5.03 o
 -12  -8   2        0.35       -3.94      3.94 o
 -11  -8   2      102.03      110.11      9.44 o
 -10  -8   2        0.62        0.87      1.77 o
  -9  -8   2       68.70       49.74      4.91 o
  -8  -8   2        5.97        3.22      2.02 o
  -7  -8   2      233.40      204.38      7.20 o
  -6  -8   2       86.15       74.05      4.22 o
  -5  -8   2       22.28       18.20      2.16 o
  -4  -8   2      582.08      607.19     13.00 o
  -3  -8   2      637.10      656.33     13.54 o
  -2  -8   2        2.73        3.53      1.15 o
  -1  -8   2      103.50      108.73      3.07 o
   0  -8   2       28.44       29.25      1.84 o
   1  -8   2      119.28      131.49      3.85 o
   2  -8   2       16.20       16.20      1.59 o
   3  -8   2      774.98      771.19     10.85 o
   4  -8   2        4.04        1.92      1.69 o
   5  -8   2       73.00       72.40      3.13 o
   6  -8   2      248.72      255.14      6.56 o
   7  -8   2        5.30       11.26      2.79 o
   8  -8   2        4.29        4.27      2.65 o
   9  -8   2       16.73       14.69      3.15 o
  10  -8   2        5.69        8.91      3.62 o
  11  -8   2        1.99        3.52      4.98 o
 -13  -7   2        0.24       -0.04      4.32 o
 -12  -7   2       11.99        4.17      4.49 o
 -11  -7   2       61.03       73.71      6.01 o
 -10  -7   2        9.77        9.68      3.57 o
  -9  -7   2        0.98       -2.79      2.79 o
  -8  -7   2       68.35       57.47      5.95 o
  -7  -7   2      157.65      166.72      4.69 o
  -6  -7   2       94.69      109.87      4.15 o
  -5  -7   2       28.45       35.54      2.45 o
  -4  -7   2      762.36      772.38     17.11 o
  -3  -7   2      129.54      134.95      4.30 o
  -2  -7   2      216.17      228.53      4.23 o
  -1  -7   2      168.14      195.53      3.92 o
   0  -7   2      178.50      175.58      3.52 o
   1  -7   2        5.19        5.80      0.96 o
   2  -7   2      176.64      165.83      3.27 o
   3  -7   2       37.63       41.70      2.00 o
   4  -7   2       54.48       55.16      3.21 o
   5  -7   2        0.93        0.85      1.66 o
   6  -7   2      186.45      176.83      5.13 o
   7  -7   2       33.02       26.70      3.11 o
   8  -7   2        3.03        2.65      2.35 o
   9  -7   2        1.30        0.63      2.42 o
  10  -7   2        0.41        1.00      2.67 o
  11  -7   2       16.33       25.87      4.00 o
 -13  -6   2        0.93        5.90     13.79 o
 -12  -6   2        6.47        9.22     11.19 o
 -11  -6   2        0.39        2.48      5.80 o
 -10  -6   2       49.94       50.03      6.96 o
  -9  -6   2        0.25        0.48      2.02 o
  -8  -6   2      194.76      175.86      5.02 o
  -7  -6   2      155.86      146.97      4.13 o
  -6  -6   2        5.07        4.92      1.35 o
  -5  -6   2      108.21      128.91      3.68 o
  -4  -6   2       96.59      101.62      3.51 o
  -3  -6   2      316.82      324.35      5.52 o
  -2  -6   2      311.14      315.27      5.69 o
  -1  -6   2      241.50      251.36      4.41 o
   0  -6   2        0.30        2.45      0.64 o
   1  -6   2       73.14       85.12      2.05 o
   2  -6   2      120.77      110.76      2.52 o
   3  -6   2        1.18       -0.91      0.91 o
   4  -6   2       20.85       18.14      1.54 o
   5  -6   2      430.22      480.90      7.92 o
   6  -6   2      225.90      225.68      6.87 o
   7  -6   2       18.41       16.98      2.89 o
   8  -6   2        0.24       -1.59      2.00 o
   9  -6   2        7.74        9.91      2.86 o
  10  -6   2       16.21       13.57      3.23 o
  11  -6   2       17.91       28.21      5.33 o
  12  -6   2       11.24       10.34      4.98 o
 -13  -5   2       91.57      124.87     40.94 o
 -12  -5   2        1.33        6.43      7.46 o
 -11  -5   2       52.88       70.11     27.36 o
 -10  -5   2       28.41       29.82      3.19 o
  -9  -5   2       38.12       25.02      8.32 o
  -8  -5   2      214.29      235.49      6.42 o
  -7  -5   2      248.61      267.06      6.59 o
  -6  -5   2      273.40      260.19      5.57 o
  -5  -5   2       15.39       11.95      1.53 o
  -4  -5   2      223.91      221.37      7.58 o
  -3  -5   2     1823.85     1835.28     41.00 o
  -2  -5   2       58.22       66.45      1.91 o
  -1  -5   2     3452.19     3865.18     48.41 o
   0  -5   2     1523.34     1462.08     18.87 o
   1  -5   2        2.04       -0.03      0.99 o
   2  -5   2      100.28       83.91      2.09 o
   3  -5   2      115.77      113.68      2.72 o
   4  -5   2        7.45        7.12      1.19 o
   5  -5   2       38.45       36.58      2.30 o
   6  -5   2       37.06       37.09      2.98 o
   7  -5   2      164.87      172.98      5.96 o
   8  -5   2       72.15       57.62      4.35 o
   9  -5   2        8.48        8.16      2.52 o
  10  -5   2        8.83       10.34      4.10 o
  11  -5   2       23.41       26.04      6.63 o
  12  -5   2        2.55        5.71      5.80 o
 -14  -4   2        5.67       -0.83      9.12 o
 -13  -4   2        2.77       -1.56     18.45 o
 -12  -4   2        4.52        6.78     10.16 o
 -11  -4   2       92.80       94.69      5.91 o
 -10  -4   2       35.00       34.74      4.82 o
  -9  -4   2        1.28        0.50      1.44 o
  -8  -4   2        0.03       -1.06      1.06 o
  -7  -4   2      223.28      237.92      6.09 o
  -6  -4   2      173.81      179.30      4.84 o
  -5  -4   2        7.26        2.97      1.58 o
  -4  -4   2     1059.96     1048.73     16.35 o
  -3  -4   2        9.95       11.33      1.11 o
  -2  -4   2      506.77      552.01      8.15 o
  -1  -4   2     1309.09     1423.22     25.44 o
   0  -4   2       16.87       27.18      0.99 o
   1  -4   2      569.58      555.32      6.67 o
   2  -4   2       16.38       15.87      0.99 o
   3  -4   2      704.28      684.76      8.98 o
   4  -4   2       61.31       43.39      1.69 o
   5  -4   2       35.67       45.41      1.95 o
   6  -4   2      251.33      242.62      6.66 o
   7  -4   2       59.14       58.35      5.21 o
   8  -4   2       30.35       25.03      2.94 o
   9  -4   2       62.07       64.98      4.43 o
  10  -4   2      130.10      129.24      8.27 o
  11  -4   2       25.05       15.75      6.63 o
  12  -4   2        0.47        2.16      4.87 o
  13  -4   2       24.37       28.27      5.86 o
 -14  -3   2       19.72       18.04     10.16 o
 -13  -3   2       37.64       36.07     10.78 o
 -12  -3   2       19.14       17.61      3.79 o
 -11  -3   2       70.43       85.56      5.62 o
 -10  -3   2        0.43       -1.09      3.80 o
  -9  -3   2        1.38       -2.33      2.33 o
  -8  -3   2      227.72      211.71      5.15 o
  -7  -3   2        5.67        6.98      1.71 o
  -6  -3   2      149.94      171.49      4.15 o
  -5  -3   2     2848.69     2882.22     43.61 o
  -4  -3   2     3917.24     4184.62     58.97 o
  -3  -3   2      299.36      276.98      5.60 o
  -2  -3   2       87.68       86.79      3.38 o
  -1  -3   2       17.92       27.69      0.86 o
   0  -3   2       99.33       79.42      1.52 o
   1  -3   2     1034.52     1011.01     12.08 o
   2  -3   2      477.97      444.94      5.55 o
   3  -3   2       89.23       78.26      1.96 o
   4  -3   2       44.63       39.96      2.24 o
   5  -3   2      102.56      111.38      4.41 o
   6  -3   2     1127.91     1103.84     20.46 o
   7  -3   2      748.90      702.69     14.33 o
   8  -3   2      716.11      723.87     12.81 o
   9  -3   2       62.29       54.66      4.02 o
  10  -3   2       50.86       41.89      5.32 o
  11  -3   2       66.42       72.69      7.88 o
  12  -3   2        4.71        0.70      3.57 o
  13  -3   2        0.04        0.58      3.65 o
 -14  -2   2        7.85        5.80      9.74 o
 -13  -2   2        0.09       -1.19      2.75 o
 -12  -2   2       29.98       35.52      5.20 o
 -11  -2   2        6.74        5.81      3.81 o
 -10  -2   2      262.89      275.23     11.45 o
  -9  -2   2      141.45      152.27      6.41 o
  -8  -2   2       97.46       99.48      5.21 o
  -7  -2   2      212.86      224.94      5.52 o
  -6  -2   2      120.81      111.80      3.18 o
  -5  -2   2      777.61      760.01     14.44 o
  -4  -2   2      525.60      506.43      8.98 o
  -3  -2   2       96.13      120.59      2.20 o
  -2  -2   2     3975.43     4005.19     65.72 o
  -1  -2   2        8.31       16.32      0.87 o
   0  -2   2      264.42      307.75      3.93 o
   1  -2   2        1.11        1.29      0.49 o
   2  -2   2      867.85      853.60      9.60 o
   3  -2   2     2384.12     2359.33     27.22 o
   4  -2   2     1186.84     1227.03     18.47 o
   5  -2   2       29.51       28.00      4.35 o
   6  -2   2        0.03       -1.21      1.25 o
   7  -2   2      112.91      121.97      3.55 o
   8  -2   2        1.48        0.58      1.69 o
   9  -2   2        2.53        1.42      2.14 o
  10  -2   2      132.97      142.87      8.31 o
  11  -2   2        1.95        2.14      3.30 o
  12  -2   2        1.71       -0.99      3.39 o
  13  -2   2       22.31       30.25     10.37 o
 -14  -1   2        3.09        1.78      4.77 o
 -13  -1   2        0.03        1.13      3.23 o
 -12  -1   2        0.23        0.99      2.75 o
 -11  -1   2       15.23       13.88      3.44 o
 -10  -1   2       21.80       19.23      6.29 o
  -9  -1   2       21.14       13.40      3.40 o
  -8  -1   2      222.56      222.27      4.71 o
  -7  -1   2       40.85       53.95      2.75 o
  -6  -1   2       25.63       45.43      4.80 o
  -5  -1   2     2871.28     2881.72     61.04 o
  -4  -1   2     2327.16     2305.34     30.13 o
  -3  -1   2      687.86      674.25      9.53 o
  -2  -1   2    12082.15    11710.41    135.82 o
  -1  -1   2      646.69      667.46      9.12 o
   0  -1   2        1.92        3.81      0.31 o
   1  -1   2      147.62      138.67      2.53 o
   2  -1   2      766.64      730.07      8.23 o
   3  -1   2      177.34      167.20      3.19 o
   4  -1   2      107.59      126.90      2.39 o
   5  -1   2     2990.53     3013.08     41.37 o
   6  -1   2      760.78      744.75     11.36 o
   7  -1   2      112.56      133.59      5.21 o
   8  -1   2      294.66      309.02      7.39 o
   9  -1   2      162.11      169.18      5.54 o
  10  -1   2        0.00       -0.66      2.84 o
  11  -1   2       37.61       27.10      4.87 o
  12  -1   2       15.60       13.93      4.48 o
  13  -1   2        3.22       -1.05      3.76 o
  14  -1   2       17.40       17.41      6.63 o
 -14   0   2        1.25        4.21      3.79 o
 -13   0   2       10.17        6.38      4.02 o
 -12   0   2        5.45        2.64      2.99 o
 -11   0   2       40.91       41.37      4.52 o
 -10   0   2        0.24        4.44      2.68 o
  -9   0   2      590.15      604.31     14.85 o
  -8   0   2      351.05      363.77      7.90 o
  -7   0   2     1238.28     1196.06     17.01 o
  -6   0   2      920.54      988.96     14.14 o
  -5   0   2      405.17      424.25      7.68 o
  -4   0   2     5572.35     5602.54     71.46 o
  -3   0   2     3560.64     3584.77     52.32 o
  -2   0   2    11489.89    11568.40    166.37 o
  -1   0   2    11143.18    10799.84    148.63 o
   0   0   2       63.68       56.03      0.84 o
   1   0   2      559.36      530.45     10.18 o
   2   0   2     2437.78     2396.34     29.96 o
   3   0   2     5360.71     5211.78     68.44 o
   4   0   2     1853.43     1829.31     24.66 o
   5   0   2      868.45      886.50     11.71 o
   6   0   2     1111.16     1212.19     15.71 o
   7   0   2      119.23      130.86      3.37 o
   8   0   2      116.38      113.34      4.39 o
   9   0   2       29.22       35.80      2.90 o
  10   0   2       30.94       23.15      3.20 o
  11   0   2       19.16       25.44      4.58 o
  12   0   2        7.19        9.67      4.08 o
  13   0   2       13.24       18.02      4.87 o
  14   0   2        2.62       -2.49      4.15 o
 -13   1   2        0.81        2.32      3.42 o
 -12   1   2       22.98       20.29      4.24 o
 -11   1   2      142.10      137.50      7.56 o
 -10   1   2       26.35       37.84      4.26 o
  -9   1   2      939.88      932.48     20.68 o
  -8   1   2     1248.72     1297.62     26.30 o
  -7   1   2      110.99      110.92      3.11 o
  -6   1   2      856.62      910.45     13.19 o
  -5   1   2      340.07      343.48      6.36 o
  -4   1   2     2480.05     2437.36     34.86 o
  -3   1   2     4758.74     4795.25     69.66 o
  -2   1   2      207.78      181.87      3.59 o
  -1   1   2     7148.52     6890.73     70.55 o
   0   1   2     6052.53     5818.36     52.40 o
   1   1   2    10544.16    10391.85     92.56 o
   2   1   2     2053.03     1973.30     32.77 o
   3   1   2     3099.38     2915.54     45.60 o
   4   1   2     1239.90     1323.49     23.44 o
   5   1   2     1782.24     1833.74     51.89 o
   6   1   2        3.13        1.30      1.00 o
   7   1   2      167.52      154.33      4.19 o
   8   1   2      874.05      897.98     12.58 o
   9   1   2       18.07       20.23      2.28 o
  10   1   2      358.69      388.80     15.56 o
  11   1   2        6.48        6.97      3.55 o
  12   1   2       18.17        8.65      5.70 o
  13   1   2        0.53        1.04      4.15 o
  14   1   2       31.15       22.60      6.43 o
 -13   2   2       16.38       21.27      5.09 o
 -12   2   2       18.61       18.18      5.39 o
 -11   2   2       27.27       32.41      6.76 o
 -10   2   2       34.80       39.01      4.34 o
  -9   2   2        9.82        5.68      4.04 o
  -8   2   2      267.49      271.37      8.66 o
  -7   2   2      459.85      470.30      9.16 o
  -6   2   2      352.82      344.03      6.07 o
  -5   2   2       18.65       25.45      3.29 o
  -4   2   2      191.87      180.24      2.93 o
  -3   2   2     1272.21     1297.56     15.74 o
  -2   2   2     3125.89     3294.76     38.30 o
  -1   2   2     5281.36     5182.14     44.57 o
   0   2   2       95.37       83.15      0.97 o
   1   2   2      798.60      761.67      9.70 o
   2   2   2     6472.86     6248.41    101.60 o
   3   2   2       77.50       58.28      2.18 o
   4   2   2      669.59      623.43     11.90 o
   5   2   2      267.50      253.20      6.31 o
   6   2   2       81.71       87.75      2.79 o
   7   2   2       54.11       59.36      2.71 o
   8   2   2      123.54      113.33      3.80 o
   9   2   2        0.57       -0.11      1.50 o
  10   2   2        4.46        2.02      2.06 o
  11   2   2       52.42       53.32      4.58 o
  12   2   2        6.86        8.06      3.86 o
  13   2   2       10.79        9.74      4.77 o
  14   2   2        0.18        6.63      4.56 o
 -13   3   2        0.86        1.47      4.35 o
 -12   3   2       27.88       35.05      6.94 o
 -11   3   2        4.11        0.62      5.28 o
 -10   3   2        1.77        6.24      3.01 o
  -9   3   2       71.97       66.13      4.83 o
  -8   3   2       33.73       30.17      3.60 o
  -7   3   2       61.59       57.21      5.33 o
  -6   3   2       36.01       37.37      2.34 o
  -5   3   2     1060.42     1094.91     13.82 o
  -4   3   2        0.61       -0.79      0.93 o
  -3   3   2        1.08        2.03      1.34 o
  -2   3   2      641.61      572.53      6.36 o
  -1   3   2     3634.22     3554.34     35.35 o
   0   3   2       27.80       30.83      0.73 o
   1   3   2       11.82       10.61      0.88 o
   2   3   2     1573.89     1442.70     20.72 o
   3   3   2       35.25       25.72      1.55 o
   4   3   2        0.88       -0.88      0.88 o
   5   3   2        0.02       -0.16      1.16 o
   6   3   2       17.35       16.63      1.99 o
   7   3   2      553.17      540.93      9.25 o
   8   3   2       33.04       27.94      2.20 o
   9   3   2       20.54       21.81      2.35 o
  10   3   2      112.26      126.69      4.59 o
  11   3   2       93.56      100.64      4.81 o
  12   3   2       32.86       26.47      7.46 o
  13   3   2        0.26       -2.90      2.90 o
  14   3   2        0.32       -1.66      3.73 o
 -13   4   2        9.23       12.12      4.51 o
 -12   4   2        0.27       -2.63      3.15 o
 -11   4   2       49.78       45.40      4.92 o
 -10   4   2       15.48       17.78      5.07 o
  -9   4   2      113.20       96.19      9.87 o
  -8   4   2        1.02       -1.99      1.99 o
  -7   4   2       10.32       11.64      1.81 o
  -6   4   2       91.83       96.00      3.17 o
  -5   4   2       74.35       75.22      2.81 o
  -4   4   2        5.50        4.48      1.70 o
  -3   4   2        7.96        1.56      0.86 o
  -2   4   2      134.00      126.21      2.36 o
  -1   4   2     6169.92     6129.37     63.85 o
   0   4   2     8227.49     7807.60     69.66 o
   1   4   2       54.10       59.45      1.39 o
   2   4   2      909.26      844.29     12.62 o
   3   4   2      996.10     1005.25     17.29 o
   4   4   2     2492.05     2420.14     75.56 o
   5   4   2      664.40      614.16     25.92 o
   6   4   2       20.63       24.00      2.69 o
   7   4   2        0.00        0.01      1.49 o
   8   4   2      140.69      139.20      4.20 o
   9   4   2       18.33       11.47      2.02 o
  10   4   2        0.12        0.23      2.19 o
  11   4   2       44.67       38.46      3.32 o
  12   4   2        0.04       -2.80      2.80 o
  13   4   2       67.89       72.35      8.50 o
  14   4   2        1.14       -1.45      3.73 o
 -12   5   2        3.64        5.90      3.76 o
 -11   5   2       12.57        9.42      3.65 o
 -10   5   2       11.03        8.41      5.74 o
  -9   5   2       16.26       16.60      3.48 o
  -8   5   2        2.40        0.77      2.06 o
  -7   5   2       26.76       32.68      4.26 o
  -6   5   2        1.40       -0.23      1.29 o
  -5   5   2       10.07       10.12      1.37 o
  -4   5   2      402.05      445.02      6.61 o
  -3   5   2       27.64       26.63      1.33 o
  -2   5   2      154.25      136.45      2.57 o
  -1   5   2       18.58       31.26      1.22 o
   0   5   2      361.22      319.87      4.15 o
   1   5   2     2274.20     2358.82     22.84 o
   2   5   2     1098.42     1080.48     14.27 o
   3   5   2      558.45      470.51      7.79 o
   4   5   2      212.37      228.93      6.07 o
   5   5   2        0.00       -0.38      0.83 o
   6   5   2        4.23        3.82      2.23 o
   7   5   2      908.92      883.38     17.43 o
   8   5   2      913.51      935.72     19.42 o
   9   5   2      542.54      567.66     10.33 o
  10   5   2       87.86       99.50      5.91 o
  11   5   2       25.28       25.64      3.02 o
  12   5   2       11.08       12.81      2.84 o
  13   5   2        1.77        0.19      2.98 o
  14   5   2        0.98        0.21      3.73 o
 -12   6   2        3.77       -0.20      3.63 o
 -11   6   2        2.95        6.63      5.91 o
 -10   6   2       31.36       25.55      4.17 o
  -9   6   2      273.99      293.24     23.13 o
  -8   6   2       28.00       32.37      2.90 o
  -7   6   2      576.25      561.84     13.58 o
  -6   6   2      202.39      183.47      5.29 o
  -5   6   2       75.34       75.29      3.39 o
  -4   6   2      296.77      284.54      4.65 o
  -3   6   2      195.49      178.08      3.41 o
  -2   6   2      315.39      268.34      4.44 o
  -1   6   2        1.63       -0.73      0.89 o
   0   6   2      443.36      490.19      6.04 o
   1   6   2       22.17       18.67      0.79 o
   2   6   2        1.56        3.94      0.49 o
   3   6   2      758.13      767.57     12.12 o
   4   6   2       42.18       36.88      2.15 o
   5   6   2        7.70       10.29      1.05 o
   6   6   2      673.51      612.70     15.53 o
   7   6   2      256.22      269.63      6.33 o
   8   6   2       48.23       48.99      3.71 o
   9   6   2        0.00       -0.91      2.01 o
  10   6   2      144.52      126.42      4.68 o
  11   6   2        5.19        4.07      2.16 o
  12   6   2       31.63       34.60      4.93 o
  13   6   2        0.54       -0.41      2.84 o
  14   6   2       23.24       12.16      6.12 o
 -12   7   2        0.07        1.61      4.02 o
 -11   7   2        2.20        1.32      4.87 o
 -10   7   2        6.56       14.89      5.29 o
  -9   7   2       21.93       22.06      4.13 o
  -8   7   2       16.28        7.99      3.06 o
  -7   7   2       35.27       32.78      3.07 o
  -6   7   2      230.50      229.13      7.36 o
  -5   7   2      162.01      162.53      4.48 o
  -4   7   2      413.88      422.95      6.46 o
  -3   7   2      460.66      461.10      6.82 o
  -2   7   2      269.74      288.10      4.41 o
  -1   7   2       34.96       37.75      1.49 o
   0   7   2     1864.70     1963.44     21.36 o
   1   7   2        4.53        2.20      0.85 o
   2   7   2        2.29        7.64      0.71 o
   3   7   2      113.12      109.03      2.51 o
   4   7   2      303.59      271.79      5.48 o
   5   7   2        3.32        2.27      0.98 o
   6   7   2      294.93      291.53      5.85 o
   7   7   2       15.65       15.54      2.07 o
   8   7   2       32.58       31.76      2.75 o
   9   7   2      253.70      251.20      6.74 o
  10   7   2       46.31       40.90      3.13 o
  11   7   2       15.17       20.63      2.92 o
  12   7   2        7.21        6.40      2.69 o
  13   7   2        0.05        0.61      3.52 o
  14   7   2        2.99        5.20      3.65 o
 -11   8   2        1.14        5.03      3.85 o
 -10   8   2        4.01        4.81      2.63 o
  -9   8   2        9.25        9.84      2.67 o
  -8   8   2        0.00       -1.69      2.00 o
  -7   8   2        1.82        0.17      3.38 o
  -6   8   2        0.00        0.78      1.93 o
  -5   8   2      300.88      312.59      8.69 o
  -4   8   2       16.52       13.27      2.57 o
  -3   8   2       47.77       48.52      2.12 o
  -2   8   2      326.47      318.64      4.93 o
  -1   8   2      239.97      253.95      4.24 o
   0   8   2      349.09      338.31      4.72 o
   1   8   2      280.95      288.53      5.22 o
   2   8   2       32.34       47.06      1.55 o
   3   8   2      104.28      115.70      2.06 o
   4   8   2        9.53        5.76      1.31 o
   5   8   2        0.17        2.07      1.16 o
   6   8   2       60.07       57.03      2.87 o
   7   8   2      188.38      167.67      6.91 o
   8   8   2      104.99      100.80      5.78 o
   9   8   2       33.16       33.57      3.12 o
  10   8   2       14.94       13.51      2.54 o
  11   8   2      111.68      123.21      7.45 o
  12   8   2       13.42        9.48      3.48 o
  13   8   2       18.61       17.75      4.52 o
 -11   9   2       12.95       13.18      4.42 o
 -10   9   2        6.13        9.21      2.87 o
  -9   9   2        0.86        2.21      2.39 o
  -8   9   2       28.21       21.37      3.07 o
  -7   9   2       29.04       25.04      2.98 o
  -6   9   2       18.08       17.49      3.86 o
  -5   9   2        1.86        3.01      1.54 o
  -4   9   2        4.18        5.62      1.72 o
  -3   9   2      258.01      250.86      7.51 o
  -2   9   2      851.58      888.95     11.06 o
  -1   9   2      343.02      358.00      5.33 o
   0   9   2       21.40       22.01      1.32 o
   1   9   2      479.53      488.49      7.98 o
   2   9   2     1133.75     1083.23     13.16 o
   3   9   2     1019.78     1013.48     12.70 o
   4   9   2       96.67      104.81      2.28 o
   5   9   2       82.72       90.66      5.63 o
   6   9   2      114.40      116.80      3.78 o
   7   9   2       41.74       41.05      2.58 o
   8   9   2      353.38      370.12      9.79 o
   9   9   2       12.92       12.98      2.83 o
  10   9   2        6.08        8.23      2.81 o
  11   9   2        4.40        6.46      3.47 o
  12   9   2       13.74       11.03      3.21 o
  13   9   2        0.60        1.59      3.04 o
 -10  10   2        0.29       -1.03      3.27 o
  -9  10   2        1.77        7.33      3.29 o
  -8  10   2       37.52       31.46      3.58 o
  -7  10   2       34.99       33.04      3.40 o
  -6  10   2       70.44       66.36      4.03 o
  -5  10   2        0.71       -2.10      2.10 o
  -4  10   2       51.53       45.13      2.64 o
  -3  10   2      194.51      190.13      4.34 o
  -2  10   2      182.81      175.74      4.02 o
  -1  10   2       37.69       38.66      2.46 o
   0  10   2       26.39       25.97      2.10 o
   1  10   2      157.89      140.13      3.83 o
   2  10   2      102.91      108.86      4.17 o
   3  10   2       86.07       87.97      2.34 o
   4  10   2      382.45      346.80      6.40 o
   5  10   2        3.65        2.72      0.98 o
   6  10   2       11.53       10.73      2.65 o
   7  10   2       38.63       46.07      3.56 o
   8  10   2      129.09      118.10      6.43 o
   9  10   2       75.38       70.96      5.45 o
  10  10   2       34.76       33.49      3.89 o
  11  10   2        0.02        2.50      3.36 o
  12  10   2        0.17       -1.04      5.18 o
  13  10   2       22.37       26.74      7.26 o
  -9  11   2        3.71       -0.53      2.59 o
  -8  11   2        6.45        4.48      5.83 o
  -7  11   2        2.99        1.97      2.39 o
  -6  11   2        0.12       -1.96      1.96 o
  -5  11   2        0.59        1.59      1.84 o
  -4  11   2       74.14       72.79      3.90 o
  -3  11   2      253.95      271.28      5.93 o
  -2  11   2       55.71       44.40      2.66 o
  -1  11   2       22.05       20.11      2.75 o
   0  11   2       67.91       59.14      2.92 o
   1  11   2       63.12       69.25      3.03 o
   2  11   2        2.67        0.57      1.65 o
   3  11   2      118.35      114.82      5.45 o
   4  11   2        0.27        1.19      1.44 o
   5  11   2        1.97        0.13      1.50 o
   6  11   2      135.39      117.78      4.72 o
   7  11   2      226.01      230.93     20.62 o
   8  11   2       92.38       81.55      3.84 o
   9  11   2        2.90        2.32      2.15 o
  10  11   2       33.26       31.13      5.33 o
  11  11   2       15.18       23.84      6.84 o
  12  11   2        5.55       -3.94      4.98 o
  -8  12   2        8.58        9.29      5.46 o
  -7  12   2       55.62       56.80      4.52 o
  -6  12   2        2.41       -0.39      2.94 o
  -5  12   2       26.61       26.26      2.82 o
  -4  12   2        4.17        2.33      1.98 o
  -3  12   2      128.98      138.45      6.73 o
  -2  12   2      258.65      265.33      5.72 o
  -1  12   2        1.57        1.72      1.30 o
   0  12   2      225.86      213.43      5.45 o
   1  12   2       42.03       37.86      2.67 o
   2  12   2      570.68      524.62     10.32 o
   3  12   2       22.81       21.88      4.66 o
   4  12   2       31.69       26.72      3.10 o
   5  12   2       25.48       21.72      2.84 o
   6  12   2      136.07      130.72      6.76 o
   7  12   2        4.19        6.44      2.35 o
   8  12   2       41.36       44.95      4.68 o
   9  12   2       18.99       16.69      3.98 o
  10  12   2       82.43       82.92      6.22 o
  11  12   2       15.93       13.06      3.52 o
  12  12   2       21.54       19.28      3.73 o
  -7  13   2        0.85        5.20      2.99 o
  -6  13   2        0.05        4.81      2.80 o
  -5  13   2       12.71       14.92      2.65 o
  -4  13   2       22.32       21.70      2.70 o
  -3  13   2       11.50       11.37      2.34 o
  -2  13   2      104.19      114.69      4.14 o
  -1  13   2        0.69        0.36      2.24 o
   0  13   2       55.55       52.09      4.31 o
   1  13   2      158.49      170.91      6.87 o
   2  13   2      122.29      114.27      4.64 o
   3  13   2       83.97       93.83      5.18 o
   4  13   2       73.37       66.22      6.62 o
   5  13   2        9.37        8.10      3.13 o
   6  13   2       11.20        9.03      1.74 o
   7  13   2       33.53       32.83      2.27 o
   8  13   2        0.13       -1.36      2.53 o
   9  13   2        6.41        5.18      3.32 o
  10  13   2        0.09       -3.11      3.11 o
  11  13   2        5.02        1.04      3.32 o
  -6  14   2       26.09       30.21      3.92 o
  -5  14   2        2.81        6.78      5.15 o
  -4  14   2        2.30       -1.81      4.73 o
  -3  14   2       24.28       33.09      2.95 o
  -2  14   2        0.00       -1.57      2.80 o
  -1  14   2        3.49        2.29      2.92 o
   0  14   2        0.71        1.23      2.22 o
   1  14   2        3.10        5.15      2.15 o
   2  14   2      117.69      122.77      4.93 o
   3  14   2        7.56        8.05      3.12 o
   4  14   2        0.50       -1.87      2.30 o
   5  14   2       55.37       51.14      4.30 o
   6  14   2        0.65       -1.09      2.53 o
   7  14   2       28.88       30.38      3.94 o
   8  14   2        6.70        7.00      1.94 o
   9  14   2        9.69        1.66      3.52 o
  10  14   2       17.07       15.75      4.56 o
  -5  15   2        0.06       -2.34      2.34 o
  -4  15   2       43.99       69.66      4.24 o
  -3  15   2       14.83       10.38      3.97 o
  -2  15   2       17.86       28.00      4.34 o
  -1  15   2       17.18       23.25      3.99 o
   0  15   2        0.02        0.53      2.50 o
   1  15   2        9.90        5.39      2.66 o
   2  15   2        5.70        4.70      2.53 o
   3  15   2       19.86       28.64      4.99 o
   4  15   2       45.09       46.82      4.47 o
   5  15   2        0.11       -1.95      3.21 o
   6  15   2       13.37        9.29      3.83 o
   7  15   2       42.15       31.40      6.12 o
   8  15   2        0.05       -0.21      3.52 o
   9  15   2        1.36        4.15      4.35 o
  -3  16   2        0.36        1.32      3.62 o
  -2  16   2        7.23        7.86      3.94 o
  -1  16   2        0.26       -1.24      3.33 o
   0  16   2        4.13        5.69      3.45 o
   1  16   2       54.08       62.77      4.55 o
   2  16   2       53.15       66.82      4.52 o
   3  16   2        0.36       -2.45      3.03 o
   4  16   2        0.03       -3.57      3.57 o
   5  16   2        0.33        1.54      4.06 o
   6  16   2        8.42        5.29      4.02 o
   7  16   2        5.13        1.70      3.84 o
   0  17   2       11.29       21.41      5.65 o
   1  17   2        2.70        1.65      4.85 o
   2  17   2        4.09        8.26      4.59 o
   3  17   2        4.15       -2.87      5.95 o
   4  17   2       23.77       24.35      5.94 o
   5  17   2        1.28       -2.11      4.36 o
  -4 -15   3        4.58        5.78      4.87 o
  -3 -15   3       14.54       14.97      5.72 o
  -2 -15   3        1.64       -3.45      3.45 o
  -1 -15   3        0.55       -4.71      4.71 o
   0 -15   3        2.53       -5.02      5.02 o
  -7 -14   3        0.79       -0.14      3.76 o
  -6 -14   3       42.50       35.11      5.33 o
  -5 -14   3        0.00       -3.53      3.53 o
  -4 -14   3        1.93       -1.85      3.98 o
  -3 -14   3        1.46        1.38      4.18 o
  -2 -14   3        7.85        6.67      3.46 o
  -1 -14   3       14.98       18.13      4.25 o
   0 -14   3        7.58        5.13      5.02 o
   1 -14   3        0.09       -2.69      7.15 o
   2 -14   3        1.30       -3.24      5.14 o
   3 -14   3        1.72        4.98      5.67 o
  -8 -13   3        0.52       -0.83      3.37 o
  -7 -13   3       17.62       15.77      4.18 o
  -6 -13   3        0.42       -2.03      3.39 o
  -5 -13   3        0.62       -1.30      3.48 o
  -4 -13   3       66.20       51.32      5.99 o
  -3 -13   3        9.53        4.52      4.07 o
  -2 -13   3        7.54        7.36      3.14 o
  -1 -13   3        9.60       15.57      3.58 o
   0 -13   3       11.75       12.82      3.78 o
   1 -13   3       11.66        8.80      7.67 o
   2 -13   3        5.25       -2.20      6.01 o
   3 -13   3       10.23       -0.70      4.87 o
   4 -13   3        3.08        0.57      5.14 o
   5 -13   3        1.53       -0.68      2.43 o
 -10 -12   3       13.08        3.11      6.63 o
  -9 -12   3        2.18       -0.52      7.15 o
  -8 -12   3       32.31       27.28      4.22 o
  -7 -12   3       14.67       22.00      7.67 o
  -6 -12   3       65.51       66.91     12.75 o
  -5 -12   3       37.61       35.62      4.58 o
  -4 -12   3        3.61        3.45      3.44 o
  -3 -12   3      123.53      136.59     11.30 o
  -2 -12   3        9.53        7.92      3.53 o
  -1 -12   3        4.61        1.30      2.83 o
   0 -12   3       86.27       80.51      5.38 o
   1 -12   3       25.26       32.14      4.27 o
   2 -12   3        0.81       -3.98      3.98 o
   3 -12   3        0.36       -0.76      2.75 o
   4 -12   3        3.98        1.14      3.44 o
   5 -12   3        4.06       -0.99      2.66 o
   6 -12   3        3.61        9.57      3.15 o
 -11 -11   3        0.01        9.74      6.22 o
 -10 -11   3        2.24        2.58      3.02 o
  -9 -11   3       25.47       17.21      3.52 o
  -8 -11   3       16.61       18.40      3.72 o
  -7 -11   3        0.06        2.66      2.94 o
  -6 -11   3       25.08       31.32      8.40 o
  -5 -11   3        0.08       -1.45      3.11 o
  -4 -11   3       69.84       71.65      9.64 o
  -3 -11   3       13.13       16.68      3.93 o
  -2 -11   3       99.46      107.77      5.24 o
  -1 -11   3        1.24       -2.11      2.11 o
   0 -11   3       85.99       85.29      4.67 o
   1 -11   3       45.84       46.89      3.06 o
   2 -11   3        3.72       -0.57      1.63 o
   3 -11   3       34.73       36.04      2.89 o
   4 -11   3        0.34        1.03      2.60 o
   5 -11   3        7.46        2.08      2.75 o
   6 -11   3        0.42        2.36      3.05 o
   7 -11   3        7.63        7.11      3.16 o
   8 -11   3        0.10        2.69      4.15 o
 -11 -10   3        4.54        2.30      2.73 o
 -10 -10   3        0.98       -0.92      2.60 o
  -9 -10   3       36.32       37.68     15.24 o
  -8 -10   3        7.52        3.72      2.83 o
  -7 -10   3       25.80       19.96      5.18 o
  -6 -10   3        5.97        0.54      3.63 o
  -5 -10   3       10.69       11.84      3.19 o
  -4 -10   3        2.96        2.63      2.77 o
  -3 -10   3        4.44        6.43      3.94 o
  -2 -10   3      100.05      115.33      9.51 o
  -1 -10   3       70.06       79.82      4.46 o
   0 -10   3        0.43       -0.53      1.53 o
   1 -10   3        2.89        7.79      1.85 o
   2 -10   3        5.95        5.07      1.66 o
   3 -10   3        5.57        6.47      2.09 o
   4 -10   3       23.75       22.17      2.55 o
   5 -10   3       11.75       15.59      2.69 o
   6 -10   3        0.65        3.45      3.30 o
   7 -10   3       33.75       25.32      3.61 o
   8 -10   3       11.73       19.59      4.62 o
   9 -10   3       59.88       50.17      6.63 o
 -12  -9   3        0.94        8.14      5.55 o
 -11  -9   3        0.02       -0.07      4.41 o
 -10  -9   3       60.50       63.97      7.25 o
  -9  -9   3        4.79        2.00      2.45 o
  -8  -9   3       28.61       20.12      3.17 o
  -7  -9   3        2.49        0.54      2.34 o
  -6  -9   3       19.56       11.84      3.42 o
  -5  -9   3       37.36       29.17      3.63 o
  -4  -9   3       33.19       35.88      3.93 o
  -3  -9   3      126.74      124.77      6.46 o
  -2  -9   3       37.70       42.97      3.90 o
  -1  -9   3      343.54      333.52      6.43 o
   0  -9   3       33.78       33.88      2.25 o
   1  -9   3       20.93       18.49      1.64 o
   2  -9   3       72.74       78.28      2.82 o
   3  -9   3      119.29      103.16      3.56 o
   4  -9   3       19.29       19.23      4.40 o
   5  -9   3       12.23       16.12      2.38 o
   6  -9   3        1.85        4.65      2.49 o
   7  -9   3        3.31        1.95      2.50 o
   8  -9   3       48.66       58.29      4.55 o
   9  -9   3        5.82       11.27      3.60 o
 -12  -8   3        8.57        7.26      4.84 o
 -11  -8   3        0.66        2.40      3.87 o
 -10  -8   3       23.83       22.64      3.00 o
  -9  -8   3        7.98        5.70      2.54 o
  -8  -8   3       97.73       74.86      7.88 o
  -7  -8   3        9.77        6.69      3.52 o
  -6  -8   3       33.27       35.24      3.54 o
  -5  -8   3       33.02       30.41      4.77 o
  -4  -8   3      478.94      456.79     15.34 o
  -3  -8   3      269.12      269.98      6.34 o
  -2  -8   3      236.64      268.61      5.15 o
  -1  -8   3       62.98       72.01      2.69 o
   0  -8   3        1.29        1.43      1.23 o
   1  -8   3      244.51      263.21      4.71 o
   2  -8   3      109.18      111.22      3.14 o
   3  -8   3        1.19        1.95      1.41 o
   4  -8   3       94.22       99.92      3.98 o
   5  -8   3        0.33       -0.99      1.62 o
   6  -8   3      167.89      212.12      6.04 o
   7  -8   3       60.70       56.19      4.21 o
   8  -8   3        0.00       -0.10      2.60 o
   9  -8   3        2.12        4.32      4.05 o
  10  -8   3        5.51       13.31      3.46 o
 -13  -7   3        5.48        9.22      4.92 o
 -12  -7   3        2.19       -1.68      4.22 o
 -11  -7   3       16.65       22.98      4.69 o
 -10  -7   3        8.79        4.80      3.65 o
  -9  -7   3       59.55       55.59      3.40 o
  -8  -7   3       10.72        4.53      2.18 o
  -7  -7   3        2.21        3.84      1.83 o
  -6  -7   3      201.03      180.19      6.77 o
  -5  -7   3       35.35       47.67      8.91 o
  -4  -7   3      699.89      683.68     21.35 o
  -3  -7   3      235.52      248.93      6.31 o
  -2  -7   3       54.98       49.70      1.99 o
  -1  -7   3        7.27       11.33      1.23 o
   0  -7   3        7.42        5.69      0.93 o
   1  -7   3        0.19       -0.14      1.05 o
   2  -7   3       77.06       78.53      2.35 o
   3  -7   3      280.78      269.03      5.05 o
   4  -7   3       18.50       15.48      1.89 o
   5  -7   3       66.50       62.58      2.84 o
   6  -7   3       33.22       33.18      3.68 o
   7  -7   3       26.23       21.46      3.10 o
   8  -7   3      173.69      167.69      8.60 o
   9  -7   3        1.76        2.57      2.55 o
  10  -7   3       12.77       11.24      3.13 o
  11  -7   3        0.70        4.09      3.36 o
 -13  -6   3        0.68        1.69      6.72 o
 -12  -6   3        2.47        9.75      6.46 o
 -11  -6   3        8.20        9.50      5.73 o
 -10  -6   3        3.93        5.84      5.33 o
  -9  -6   3       12.37        6.86      1.99 o
  -8  -6   3       21.79       21.08      2.26 o
  -7  -6   3      170.42      157.06      6.96 o
  -6  -6   3       67.85       53.45      2.66 o
  -5  -6   3      317.23      335.93      7.72 o
  -4  -6   3       55.87       61.09      2.86 o
  -3  -6   3       11.62       13.10      0.95 o
  -2  -6   3      100.76      110.33      4.13 o
  -1  -6   3      140.02      168.26      3.44 o
   0  -6   3       10.03       11.86      1.03 o
   1  -6   3       14.71       14.04      1.35 o
   2  -6   3       24.13       22.34      1.35 o
   3  -6   3      270.16      252.24      4.67 o
   4  -6   3        4.65        3.49      1.19 o
   5  -6   3       32.92       33.70      2.56 o
   6  -6   3        8.22        7.51      1.95 o
   7  -6   3        7.40        7.22      2.28 o
   8  -6   3        7.99        7.40      4.48 o
   9  -6   3       81.99       82.32      5.01 o
  10  -6   3       16.50       19.71      3.45 o
  11  -6   3        0.93        2.44      4.66 o
 -13  -5   3       52.41       48.38      8.61 o
 -12  -5   3       21.91       14.11      8.60 o
 -11  -5   3        3.41        0.15      5.25 o
 -10  -5   3       32.29       44.18     16.48 o
  -9  -5   3      186.38      186.57     10.42 o
  -8  -5   3      220.83      223.92      7.43 o
  -7  -5   3      211.16      216.78      7.96 o
  -6  -5   3        2.37        2.20      0.98 o
  -5  -5   3       72.78       78.61      2.90 o
  -4  -5   3      123.94      131.65      4.79 o
  -3  -5   3      764.60      799.40     11.73 o
  -2  -5   3      577.61      662.12     10.42 o
  -1  -5   3       49.05       47.95      1.68 o
   0  -5   3      102.54       96.66      1.84 o
   1  -5   3     1437.72     1476.19     19.41 o
   2  -5   3      464.60      461.83      6.18 o
   3  -5   3       55.48       46.77      1.92 o
   4  -5   3       99.05      104.15      2.81 o
   5  -5   3       12.74       16.18      1.80 o
   6  -5   3       28.34       23.36      2.67 o
   7  -5   3      186.63      184.21      8.28 o
   8  -5   3       12.76       15.08      4.41 o
   9  -5   3       15.29       13.37      2.94 o
  10  -5   3        6.23        3.39      2.70 o
  11  -5   3        0.65        3.05      4.02 o
  12  -5   3        1.47        2.16      4.14 o
 -13  -4   3        1.18       15.57      6.79 o
 -12  -4   3        0.14        2.61      6.94 o
 -11  -4   3        3.25       -5.74      7.98 o
 -10  -4   3      421.20      436.61     16.83 o
  -9  -4   3        2.28        5.62      2.54 o
  -8  -4   3      217.02      222.95      4.95 o
  -7  -4   3        0.54       -0.78      0.78 o
  -6  -4   3      180.30      192.62      3.58 o
  -5  -4   3      226.93      239.66      5.30 o
  -4  -4   3        0.95       -0.59      0.88 o
  -3  -4   3      273.68      323.80      9.13 o
  -2  -4   3        7.67        8.74      1.34 o
  -1  -4   3      693.33      680.88     12.03 o
   0  -4   3      655.54      624.94      7.88 o
   1  -4   3       74.13       80.78      2.97 o
   2  -4   3       20.50       14.68      0.99 o
   3  -4   3       58.92       50.26      1.92 o
   4  -4   3        0.00       -0.91      0.93 o
   5  -4   3       18.20       18.37      1.81 o
   6  -4   3      346.15      347.43      8.57 o
   7  -4   3       15.54       15.93      2.47 o
   8  -4   3        3.91        4.78      2.20 o
   9  -4   3      121.66      127.64      4.79 o
  10  -4   3       15.25       14.79      4.37 o
  11  -4   3       64.35       64.52      6.72 o
  12  -4   3        1.20        1.35      4.66 o
 -13  -3   3       22.84       27.87     10.57 o
 -12  -3   3       38.82       53.41     20.94 o
 -11  -3   3        4.79        5.28      2.83 o
 -10  -3   3      137.57      135.49      6.53 o
  -9  -3   3       85.67       78.73      6.31 o
  -8  -3   3       13.13        9.75      1.54 o
  -7  -3   3      688.71      748.92     16.27 o
  -6  -3   3      104.73      139.70      3.96 o
  -5  -3   3      230.13      253.53      4.77 o
  -4  -3   3     3207.91     3267.66     48.36 o
  -3  -3   3      953.94      928.02     14.49 o
  -2  -3   3       66.66       56.62      1.18 o
  -1  -3   3       18.71       24.34      1.30 o
   0  -3   3     1064.09     1159.45     12.28 o
   1  -3   3      477.35      432.15      8.23 o
   2  -3   3      270.72      273.53      3.87 o
   3  -3   3      342.16      328.27      5.42 o
   4  -3   3        1.59        0.84      0.95 o
   5  -3   3      311.85      343.04      7.97 o
   6  -3   3      144.00      143.14      4.90 o
   7  -3   3      251.15      251.31      7.10 o
   8  -3   3       44.33       45.06      3.98 o
   9  -3   3        0.21       -1.86      1.86 o
  10  -3   3        7.12        0.72      3.42 o
  11  -3   3       28.64       35.33      5.43 o
  12  -3   3        2.07        9.50      4.36 o
  13  -3   3        1.32        5.18      4.98 o
 -14  -2   3        2.46        1.87      9.54 o
 -13  -2   3       22.18       22.33      7.64 o
 -12  -2   3       22.54       29.41      6.93 o
 -11  -2   3        5.20        5.21      2.87 o
 -10  -2   3        1.01       -1.88      2.29 o
  -9  -2   3        1.29       -1.86      1.86 o
  -8  -2   3      106.90      109.89      3.74 o
  -7  -2   3       80.67       86.18      3.05 o
  -6  -2   3       89.44      102.35      3.17 o
  -5  -2   3      416.53      424.80      7.81 o
  -4  -2   3      445.28      421.60      7.53 o
  -3  -2   3       62.50       53.72      1.37 o
  -2  -2   3      468.85      489.24      8.32 o
  -1  -2   3     1163.47     1147.27     15.67 o
   0  -2   3      419.85      447.42      5.40 o
   1  -2   3     1439.13     1345.93     15.75 o
   2  -2   3       17.30       21.31      1.03 o
   3  -2   3     1379.40     1393.89     16.59 o
   4  -2   3        5.27        7.44      1.17 o
   5  -2   3      413.44      428.24      9.16 o
   6  -2   3       89.12       84.85      3.75 o
   7  -2   3       13.28       10.75      4.21 o
   8  -2   3        0.58        0.58      1.80 o
   9  -2   3      279.95      260.94      8.22 o
  10  -2   3       38.11       48.60      4.06 o
  11  -2   3       43.27       39.85     14.93 o
  12  -2   3        5.02        8.71      4.45 o
  13  -2   3        6.53        7.67      5.39 o
 -14  -1   3       27.76       13.89     10.37 o
 -13  -1   3        0.44        1.30      3.50 o
 -12  -1   3        3.70        0.57      2.85 o
 -11  -1   3        0.40        0.89      4.41 o
 -10  -1   3        8.60        6.08      2.81 o
  -9  -1   3      147.69      166.55      6.86 o
  -8  -1   3       92.30       90.90      6.33 o
  -7  -1   3      272.16      301.36      8.84 o
  -6  -1   3      443.51      509.57      9.32 o
  -5  -1   3      627.83      700.06     11.85 o
  -4  -1   3        0.13       -0.90      0.90 o
  -3  -1   3      698.13      664.36     12.17 o
  -2  -1   3       94.88      102.09      2.06 o
  -1  -1   3     1874.08     1867.80     20.15 o
   0  -1   3      145.64      154.56      2.35 o
   1  -1   3       14.93       21.20      0.81 o
   2  -1   3      654.41      624.45      7.26 o
   3  -1   3      278.10      285.45      4.29 o
   4  -1   3      849.51      899.83     12.62 o
   5  -1   3      570.04      579.84     10.02 o
   6  -1   3      322.78      344.84      6.00 o
   7  -1   3       36.73       43.01      2.20 o
   8  -1   3      372.27      394.88      8.65 o
   9  -1   3       22.13       17.63      3.32 o
  10  -1   3       73.34       69.09      4.68 o
  11  -1   3        3.23        2.35      3.48 o
  12  -1   3        7.54       -2.50      5.80 o
  13  -1   3        4.65        1.66      4.56 o
 -13   0   3       14.70       10.49      7.26 o
 -12   0   3        2.30        2.24      2.90 o
 -11   0   3        4.79        1.99      2.84 o
 -10   0   3        0.17       -2.09      2.09 o
  -9   0   3       42.92       36.11      3.79 o
  -8   0   3      238.50      216.17      7.49 o
  -7   0   3       10.20        7.94      1.24 o
  -6   0   3     1388.77     1429.55     30.13 o
  -5   0   3     1251.43     1224.22     27.68 o
  -4   0   3     2201.20     2189.91     32.89 o
  -3   0   3      362.98      375.89      8.23 o
  -2   0   3      594.97      591.75      9.48 o
  -1   0   3      302.11      322.31      4.02 o
   0   0   3     5119.20     5098.34     48.09 o
   1   0   3     1825.52     1832.06     25.28 o
   2   0   3      787.25      797.60      9.58 o
   3   0   3     3626.91     3650.30     46.08 o
   4   0   3       87.24       99.42      2.62 o
   5   0   3       89.10       83.16      2.71 o
   6   0   3        4.75        5.07      1.06 o
   7   0   3      127.75      127.36      3.89 o
   8   0   3      213.04      221.18      5.46 o
   9   0   3        5.02        6.06      2.87 o
  10   0   3       82.73       91.68      5.05 o
  11   0   3       90.00       82.02     11.09 o
  12   0   3        0.08        2.15      3.94 o
  13   0   3        0.15        5.39      4.56 o
  14   0   3       23.24       24.46      6.63 o
 -13   1   3        2.48        2.74      4.46 o
 -12   1   3        4.05        4.87      3.19 o
 -11   1   3       24.83       19.73      3.76 o
 -10   1   3      289.23      296.47      9.92 o
  -9   1   3       16.69       17.48      3.26 o
  -8   1   3      185.68      197.50      7.24 o
  -7   1   3      122.87      117.35      5.25 o
  -6   1   3      108.41      106.85      2.78 o
  -5   1   3      486.60      532.51      9.61 o
  -4   1   3      400.64      393.93      7.93 o
  -3   1   3     1293.88     1270.23     19.58 o
  -2   1   3      113.50      111.23      2.14 o
  -1   1   3        0.19        0.72      0.39 o
   0   1   3     1552.90     1470.32     14.04 o
   1   1   3      237.97      244.00      2.89 o
   2   1   3     7469.22     7212.64     89.75 o
   3   1   3     5492.26     5490.59     68.99 o
   4   1   3      354.60      383.15      8.24 o
   5   1   3     2335.77     2579.65     34.50 o
   6   1   3      371.38      413.79      8.56 o
   7   1   3       43.46       44.05      3.49 o
   8   1   3      448.25      446.04      8.38 o
   9   1   3       29.00       30.56      3.05 o
  10   1   3      192.39      198.35      8.64 o
  11   1   3      109.21      117.75      7.33 o
  12   1   3        1.06       -3.32      3.32 o
  13   1   3        4.01        1.87      4.56 o
  14   1   3        0.00       -3.73      3.73 o
 -13   2   3       76.50       62.19     16.48 o
 -12   2   3        1.11        4.18      3.35 o
 -11   2   3      256.94      254.75      9.77 o
 -10   2   3       24.74       27.11      4.02 o
  -9   2   3       96.47      114.76      6.66 o
  -8   2   3       10.90       13.28      3.66 o
  -7   2   3      101.52       95.45      6.96 o
  -6   2   3      379.61      385.14      8.59 o
  -5   2   3        0.93        4.45      1.11 o
  -4   2   3      202.49      202.84      4.34 o
  -3   2   3        0.89        1.58      0.55 o
  -2   2   3        4.49        3.43      0.90 o
  -1   2   3     5761.58     5799.56     48.87 o
   0   2   3     2689.00     2626.75     24.00 o
   1   2   3     1766.29     1897.00     16.67 o
   2   2   3      785.15      675.17      8.85 o
   3   2   3     2575.89     2631.10     43.81 o
   4   2   3     4689.61     4713.49     71.27 o
   5   2   3       21.34       25.90      1.84 o
   6   2   3       51.68       49.65      2.44 o
   7   2   3      135.06      132.54      4.23 o
   8   2   3       49.39       45.61      3.98 o
   9   2   3       13.79       13.26      2.26 o
  10   2   3        3.80        5.73      2.21 o
  11   2   3       79.54       70.30      4.74 o
  12   2   3        2.37        1.66      4.15 o
  13   2   3        0.39        0.00      3.94 o
  14   2   3       13.06        4.77      4.98 o
 -13   3   3       23.46       21.86      5.29 o
 -12   3   3       41.52       35.08      5.43 o
 -11   3   3       20.67       16.50      6.62 o
 -10   3   3        7.64        7.93      3.20 o
  -9   3   3        4.30       -3.29      3.29 o
  -8   3   3        8.96        7.65      2.82 o
  -7   3   3        4.06        5.89      2.22 o
  -6   3   3        8.72        8.96      1.38 o
  -5   3   3      357.48      356.57      6.20 o
  -4   3   3      153.45      158.90      3.82 o
  -3   3   3       21.62       17.95      1.30 o
  -2   3   3     1539.41     1476.18     17.60 o
  -1   3   3     1468.68     1606.06     15.36 o
   0   3   3      501.31      443.20      4.31 o
   1   3   3     1912.07     1699.38     16.55 o
   2   3   3      391.09      381.12      5.34 o
   3   3   3     2086.29     2032.55     41.30 o
   4   3   3      103.01       83.11      4.05 o
   5   3   3      178.92      149.91      4.56 o
   6   3   3      193.85      212.50      5.13 o
   7   3   3        3.07        1.87      1.46 o
   8   3   3        0.53       -1.31      1.31 o
   9   3   3       12.51        8.85      1.76 o
  10   3   3       22.15       25.30      2.84 o
  11   3   3       48.17       41.92      3.61 o
  12   3   3        0.02       -2.56      2.56 o
  13   3   3        1.86       -0.83      3.52 o
  14   3   3        3.25        4.98      4.77 o
 -13   4   3       33.85       40.69      6.09 o
 -12   4   3        9.21        9.54      7.15 o
 -11   4   3        6.80        5.01      5.41 o
 -10   4   3      193.76      198.77      9.10 o
  -9   4   3       25.07       21.13      5.13 o
  -8   4   3       53.34       47.78      4.21 o
  -7   4   3       67.95       67.11      3.12 o
  -6   4   3       14.99        7.72      1.90 o
  -5   4   3      221.83      216.90      5.13 o
  -4   4   3     1165.10     1229.14     17.09 o
  -3   4   3     4001.99     3955.33     42.39 o
  -2   4   3        1.59        1.83      0.60 o
  -1   4   3     1105.67     1075.26     10.62 o
   0   4   3     1210.75     1187.07     11.14 o
   1   4   3      247.16      253.82      3.01 o
   2   4   3     2098.89     2030.49     22.73 o
   3   4   3      953.28      976.39     14.63 o
   4   4   3     1022.18      954.28     14.91 o
   5   4   3      241.66      230.20      5.86 o
   6   4   3      268.47      274.18      7.02 o
   7   4   3      194.77      202.50      5.47 o
   8   4   3       24.31       29.22      2.70 o
   9   4   3      166.38      183.83      8.23 o
  10   4   3      279.55      283.90      8.61 o
  11   4   3        3.49        0.56      3.36 o
  12   4   3        8.06        8.85      4.07 o
  13   4   3        7.27        5.99      3.73 o
  14   4   3       55.16       53.07      8.29 o
 -12   5   3        0.28        2.56      3.56 o
 -11   5   3        8.93        8.81      3.68 o
 -10   5   3        1.72       -1.29      4.85 o
  -9   5   3        0.00        2.65      2.75 o
  -8   5   3       49.51       52.74      4.47 o
  -7   5   3        3.21       -0.59      3.80 o
  -6   5   3        3.38        1.54      1.34 o
  -5   5   3        6.28        7.40      1.41 o
  -4   5   3      377.61      366.41      6.38 o
  -3   5   3      116.36      105.27      2.52 o
  -2   5   3     4394.03     4600.15     45.95 o
  -1   5   3     3801.64     3970.07     41.84 o
   0   5   3      545.92      564.03      5.72 o
   1   5   3      500.74      453.31      4.99 o
   2   5   3        1.55       -0.11      0.43 o
   3   5   3     1308.05     1394.57     20.56 o
   4   5   3      881.47      891.17     13.70 o
   5   5   3       97.88       83.54      2.77 o
   6   5   3        0.78        1.45      2.74 o
   7   5   3      513.55      533.06     13.12 o
   8   5   3       38.71       48.00      3.13 o
   9   5   3       37.26       41.61      3.22 o
  10   5   3        1.20        0.74      1.78 o
  11   5   3       24.57       27.27      4.52 o
  12   5   3        5.31       -0.37      2.87 o
  13   5   3        6.75        7.14      3.62 o
  14   5   3       37.01       29.44      6.63 o
 -12   6   3        5.51        4.21      4.08 o
 -11   6   3        1.88       -0.31      3.00 o
 -10   6   3        1.09       -1.51      2.82 o
  -9   6   3      221.46      237.56     10.46 o
  -8   6   3      253.70      261.45      7.01 o
  -7   6   3      158.85      163.52      5.23 o
  -6   6   3       26.13       26.79      2.50 o
  -5   6   3       56.15       54.19      2.79 o
  -4   6   3        5.78       11.61      1.10 o
  -3   6   3      280.73      255.71      4.28 o
  -2   6   3     1019.91     1073.04     12.36 o
  -1   6   3      519.96      529.66      7.16 o
   0   6   3      320.04      381.28      4.23 o
   1   6   3      377.99      402.02      4.60 o
   2   6   3      325.70      337.73      4.20 o
   3   6   3       15.47       16.16      1.47 o
   4   6   3     1093.33     1103.63     16.85 o
   5   6   3       28.28       33.80      1.68 o
   6   6   3      162.78      164.11      4.38 o
   7   6   3      934.32      929.10     26.24 o
   8   6   3      737.28      746.00     19.08 o
   9   6   3       53.67       54.55      3.63 o
  10   6   3       65.92       75.09      4.28 o
  11   6   3       35.22       36.48      4.45 o
  12   6   3        1.22        2.02      2.80 o
  13   6   3       19.53       23.77      4.86 o
  14   6   3        4.94        3.34      3.69 o
 -12   7   3        1.52        2.42      4.87 o
 -11   7   3       21.02       24.41      5.17 o
 -10   7   3       37.63       34.82      5.27 o
  -9   7   3        1.16       -1.09      2.06 o
  -8   7   3       53.17       60.60      4.29 o
  -7   7   3       44.87       39.29      3.17 o
  -6   7   3        2.95        3.77      1.89 o
  -5   7   3       25.00       27.22      4.85 o
  -4   7   3       50.35       47.93      1.95 o
  -3   7   3       58.77       50.26      1.94 o
  -2   7   3      341.49      337.70      4.96 o
  -1   7   3        1.70        6.63      2.12 o
   0   7   3     2460.72     2573.72     27.66 o
   1   7   3     2127.39     2163.69     21.35 o
   2   7   3       48.53       59.57      2.02 o
   3   7   3       87.95       84.18      2.69 o
   4   7   3      224.52      224.90      4.81 o
   5   7   3        0.00       -0.51      1.02 o
   6   7   3       21.22       19.72      1.61 o
   7   7   3       89.03       98.81      3.83 o
   8   7   3        0.00       -1.14      1.77 o
   9   7   3       43.45       52.47      3.38 o
  10   7   3      126.06      139.18      6.59 o
  11   7   3       20.16       19.03      3.28 o
  12   7   3       38.63       34.76      4.03 o
  13   7   3       11.73       12.09      3.29 o
  14   7   3       19.78       14.65      5.18 o
 -11   8   3       32.40       38.80      5.96 o
 -10   8   3       39.13       39.63      4.45 o
  -9   8   3       12.49        8.15      2.54 o
  -8   8   3       43.75       42.07      4.30 o
  -7   8   3       10.05        7.26      2.17 o
  -6   8   3       64.62       58.66      4.16 o
  -5   8   3      214.83      218.00      4.65 o
  -4   8   3      119.37      105.40      3.23 o
  -3   8   3      165.52      167.00      3.61 o
  -2   8   3        0.05       -0.04      0.90 o
  -1   8   3      408.67      459.23      6.25 o
   0   8   3       83.32      101.97      2.27 o
   1   8   3      494.06      505.27      6.25 o
   2   8   3       38.27       36.81      1.76 o
   3   8   3        8.00       13.28      0.93 o
   4   8   3        7.14        8.32      1.95 o
   5   8   3      239.24      223.50      5.04 o
   6   8   3      287.56      278.56      5.94 o
   7   8   3      273.76      256.71      5.68 o
   8   8   3      520.31      491.15     16.06 o
   9   8   3      281.05      259.40     14.94 o
  10   8   3       22.60       15.67      3.47 o
  11   8   3       25.50       25.78      4.83 o
  12   8   3       11.07       14.68      3.24 o
  13   8   3       24.19       30.07      4.20 o
  14   8   3        3.37        8.13      4.00 o
 -11   9   3        3.32        7.44      3.16 o
 -10   9   3       16.62       16.81      3.32 o
  -9   9   3        2.22       -1.77      2.14 o
  -8   9   3       21.61       18.59      3.93 o
  -7   9   3        2.97        1.53      2.12 o
  -6   9   3       42.03       35.40      3.65 o
  -5   9   3       17.72       14.27      1.80 o
  -4   9   3      149.88      155.69      4.14 o
  -3   9   3       14.09       16.29      1.66 o
  -2   9   3      795.24      807.12     11.02 o
  -1   9   3      551.15      550.60      7.36 o
   0   9   3      118.23      139.89      2.77 o
   1   9   3      162.15      163.29      3.91 o
   2   9   3     1058.45     1098.87     13.40 o
   3   9   3        2.33        2.22      1.08 o
   4   9   3       54.99       55.71      1.71 o
   5   9   3      617.00      607.41     10.77 o
   6   9   3        0.13        1.90      1.40 o
   7   9   3      181.05      165.77      4.74 o
   8   9   3       39.00       38.95      4.58 o
   9   9   3       15.20       22.16      3.21 o
  10   9   3       33.28       31.62      4.93 o
  11   9   3       93.30      125.82      9.64 o
  12   9   3        4.70        1.60      2.75 o
  13   9   3        2.68        1.77      2.87 o
 -10  10   3        0.01        1.93      3.68 o
  -9  10   3       19.95       25.14      7.05 o
  -8  10   3       15.22       12.88      4.50 o
  -7  10   3        6.56       10.33      2.46 o
  -6  10   3        6.18        3.58      2.19 o
  -5  10   3      223.60      218.03      7.36 o
  -4  10   3      212.57      222.53      5.20 o
  -3  10   3       22.01       17.81      2.02 o
  -2  10   3        4.55        4.73      1.35 o
  -1  10   3       72.32       74.56      2.57 o
   0  10   3       12.34        8.67      1.41 o
   1  10   3      192.48      183.90      4.42 o
   2  10   3       10.41       11.19      1.25 o
   3  10   3       17.33       19.42      1.31 o
   4  10   3       56.43       47.85      1.92 o
   5  10   3       22.34       22.70      1.50 o
   6  10   3      420.16      414.67      8.45 o
   7  10   3      381.39      353.02     11.88 o
   8  10   3       67.03       69.11      3.41 o
   9  10   3      576.57      553.26     12.87 o
  10  10   3       64.10       73.73      4.00 o
  11  10   3       18.21       19.08      4.58 o
  12  10   3        0.20       -3.19      3.70 o
  13  10   3       14.23       23.58      4.06 o
  -9  11   3        1.86        3.76      4.44 o
  -8  11   3        0.40        2.38      2.40 o
  -7  11   3       25.48       25.31      3.34 o
  -6  11   3        1.12       -0.85      3.81 o
  -5  11   3        0.51       -1.34      1.71 o
  -4  11   3       40.52       32.47      2.51 o
  -3  11   3       32.73       34.77      2.46 o
  -2  11   3       32.42       33.77      2.13 o
  -1  11   3       14.85        8.70      1.50 o
   0  11   3      167.54      161.06      4.53 o
   1  11   3       26.85       27.95      2.22 o
   2  11   3        0.85       -1.17      1.38 o
   3  11   3       11.65       11.08      1.46 o
   4  11   3       77.35       55.01      2.50 o
   5  11   3        5.34        2.44      1.52 o
   6  11   3        0.81        3.16      2.24 o
   7  11   3      137.46      150.79      4.95 o
   8  11   3       94.11       88.55      3.99 o
   9  11   3       19.65       17.28      2.76 o
  10  11   3        0.07       -1.98      1.98 o
  11  11   3        2.28       -2.71      3.78 o
  12  11   3        7.56       11.33      4.72 o
  -8  12   3        0.01        1.79      4.32 o
  -7  12   3        2.48        0.40      2.53 o
  -6  12   3       23.96       26.93      3.35 o
  -5  12   3        1.14       -0.63      1.88 o
  -4  12   3        7.68        6.47      2.10 o
  -3  12   3       39.11       44.59      4.58 o
  -2  12   3       93.39       97.64      3.31 o
  -1  12   3       20.38       19.50      1.80 o
   0  12   3      349.66      337.93      7.08 o
   1  12   3       94.52       88.67      3.60 o
   2  12   3      231.23      241.24      5.64 o
   3  12   3        2.53        8.12      3.02 o
   4  12   3      273.40      236.36      7.72 o
   5  12   3       55.47       52.11      2.69 o
   6  12   3      139.13      103.07      5.86 o
   7  12   3      107.86      112.13      4.47 o
   8  12   3       12.89       14.95      2.50 o
   9  12   3       15.94       21.69      3.98 o
  10  12   3       11.22        7.56      2.70 o
  11  12   3       21.22       30.31      8.29 o
  12  12   3        5.08        1.04      6.01 o
  -8  13   3        2.97        7.88      4.15 o
  -7  13   3        7.01        6.66      2.89 o
  -6  13   3       22.30       21.72      6.22 o
  -5  13   3        5.60       11.00      2.45 o
  -4  13   3       43.06       45.39      3.22 o
  -3  13   3        0.09        2.43      2.51 o
  -2  13   3       81.33       92.42      3.85 o
  -1  13   3       12.67       10.40      2.36 o
   0  13   3       29.36       22.76      2.55 o
   1  13   3      268.90      273.92      6.37 o
   2  13   3        0.04        2.63      2.04 o
   3  13   3      100.20      104.03      4.31 o
   4  13   3        7.91        7.82      2.70 o
   5  13   3      242.97      234.83      5.61 o
   6  13   3       64.26       68.62      3.03 o
   7  13   3        2.42        1.00      1.45 o
   8  13   3        8.95        3.46      5.80 o
   9  13   3       19.37       21.82      5.39 o
  10  13   3        2.78        3.11      3.52 o
  11  13   3        7.95        9.12      3.94 o
  -6  14   3        9.17       10.09      3.03 o
  -5  14   3       40.15       46.57      3.54 o
  -4  14   3        0.14        0.15      2.13 o
  -3  14   3        1.35        2.23      2.35 o
  -2  14   3        0.51        0.51      2.77 o
  -1  14   3       52.18       59.20      4.70 o
   0  14   3       35.76       25.15      3.37 o
   1  14   3        0.11        0.82      1.86 o
   2  14   3       19.62       15.68      2.64 o
   3  14   3       45.78       54.57      3.60 o
   4  14   3       13.59        7.76      2.70 o
   5  14   3       82.34       76.73      4.91 o
   6  14   3        4.69        1.02      1.89 o
   7  14   3       12.30       17.94      4.73 o
   8  14   3        7.68       11.49      2.07 o
   9  14   3       30.51       17.41      4.56 o
  10  14   3        8.55        8.71      3.94 o
  -5  15   3        7.57       10.34      2.79 o
  -4  15   3        8.08        4.38      2.47 o
  -3  15   3       33.17       35.31      4.59 o
  -2  15   3       16.11       11.88      3.67 o
  -1  15   3        0.71       -1.00      2.92 o
   0  15   3        0.89       -0.76      2.30 o
   1  15   3        1.29       -0.27      2.30 o
   2  15   3        4.80        7.11      2.55 o
   3  15   3       14.29       13.27      2.71 o
   4  15   3        8.58        7.26      3.08 o
   5  15   3       47.14       53.57      7.01 o
   6  15   3        0.60       -2.17      4.57 o
   7  15   3        6.34        0.37      2.38 o
   8  15   3        9.46        9.41      2.32 o
   9  15   3        2.08       -1.05      3.52 o
  -4  16   3        0.01       -5.80      5.80 o
  -3  16   3        5.93        6.08      3.91 o
  -2  16   3        3.87        4.25      3.69 o
  -1  16   3        1.19        5.55      3.41 o
   0  16   3       13.06       15.63      3.84 o
   1  16   3        7.54        9.80      3.05 o
   2  16   3       50.89       49.70      4.49 o
   3  16   3        0.93       -1.83      2.36 o
   4  16   3       47.00       55.85      5.44 o
   5  16   3        0.02        0.12      3.05 o
   6  16   3       10.04        2.16      4.77 o
   7  16   3        0.48        2.69      4.56 o
   8  16   3       12.30        8.71      4.77 o
  -1  17   3       11.70       10.49      4.24 o
   0  17   3        4.95        3.18      3.61 o
   1  17   3        6.60        4.66      3.59 o
   2  17   3        1.88        3.74      3.38 o
   3  17   3        3.05        3.42      3.55 o
   4  17   3       12.56       12.33      6.94 o
   5  17   3       10.25        1.39      8.91 o
   6  17   3        0.48        1.87      4.77 o
  -5 -14   4       35.75       32.45      5.87 o
  -4 -14   4        1.33       -2.76      4.28 o
  -3 -14   4       14.60       10.37     11.61 o
  -2 -14   4       19.32       23.02      4.23 o
  -1 -14   4        4.18        6.62      5.03 o
   0 -14   4        0.19       -7.05      7.05 o
   1 -14   4        0.23       -2.83      6.01 o
   2 -14   4       13.14       14.93      7.46 o
  -7 -13   4        0.74        2.69      3.89 o
  -6 -13   4       59.17       52.60     18.24 o
  -5 -13   4       23.03       15.83      4.58 o
  -4 -13   4       17.87       17.05      6.53 o
  -3 -13   4       59.43       67.90      6.87 o
  -2 -13   4       31.32       33.47      4.25 o
  -1 -13   4        0.29        1.77      3.34 o
   0 -13   4        0.04       -3.27      3.83 o
   1 -13   4       52.85       52.42      7.57 o
   2 -13   4        3.11       -2.98      4.83 o
   3 -13   4       13.37       12.20      5.79 o
   4 -13   4        1.28        0.01      5.32 o
  -9 -12   4       10.16       10.14      3.95 o
  -8 -12   4       24.40       26.77      8.60 o
  -7 -12   4       28.20       19.38      4.28 o
  -6 -12   4       71.94       82.09      9.95 o
  -5 -12   4        2.67        0.53      3.73 o
  -4 -12   4       48.06       41.78      5.13 o
  -3 -12   4       20.86       19.83      4.57 o
  -2 -12   4        3.07        4.66      4.42 o
  -1 -12   4        0.11       -0.34      2.79 o
   0 -12   4       11.00        3.68      4.34 o
   1 -12   4        0.56       -3.83      3.83 o
   2 -12   4        3.91       -0.87      4.36 o
   3 -12   4        0.93        0.37      4.64 o
   4 -12   4        1.98       -2.72      2.72 o
   5 -12   4        0.21       -1.08      2.90 o
   6 -12   4        0.82        2.81      2.97 o
 -10 -11   4        3.39        4.79      3.72 o
  -9 -11   4       10.81        6.75      3.73 o
  -8 -11   4       35.32       35.78      8.71 o
  -7 -11   4       23.17       23.01      5.91 o
  -6 -11   4       12.11       16.59      3.78 o
  -5 -11   4       56.13       46.58     10.47 o
  -4 -11   4        9.27        1.24      3.11 o
  -3 -11   4       30.50       28.16      4.54 o
  -2 -11   4      132.12      126.27      9.33 o
  -1 -11   4      270.15      293.20     10.05 o
   0 -11   4       56.70       64.51      4.09 o
   1 -11   4      169.86      189.73      7.59 o
   2 -11   4        4.68        4.27      6.32 o
   3 -11   4        6.14        5.71      2.53 o
   4 -11   4       84.95      100.28      7.39 o
   5 -11   4        9.34        5.07      2.43 o
   6 -11   4        4.97        9.49      3.03 o
   7 -11   4        1.60        1.06      2.76 o
 -11 -10   4        9.46        0.21      6.22 o
 -10 -10   4       41.17       50.65      7.25 o
  -9 -10   4        1.57        2.60      2.82 o
  -8 -10   4       59.09       52.98     19.38 o
  -7 -10   4       79.55       67.18     23.63 o
  -6 -10   4        2.93        3.34      2.94 o
  -5 -10   4        0.55       -2.49      2.49 o
  -4 -10   4       10.07        6.34      3.30 o
  -3 -10   4       63.97       60.34      6.43 o
  -2 -10   4       26.48       29.84      3.22 o
  -1 -10   4       63.09       60.12      3.55 o
   0 -10   4        9.85        9.82      2.78 o
   1 -10   4        1.68       -0.87      2.21 o
   2 -10   4       23.76       21.75      2.28 o
   3 -10   4        2.01        0.51      2.93 o
   4 -10   4       20.31       21.86      2.65 o
   5 -10   4       15.43       10.04      2.43 o
   6 -10   4       10.77        9.98      3.01 o
   7 -10   4        0.96        3.30      2.75 o
   8 -10   4       15.32       18.18      3.56 o
 -11  -9   4       35.05       41.37      6.79 o
 -10  -9   4       13.78       16.65      5.36 o
  -9  -9   4       37.06       28.32      6.62 o
  -8  -9   4        4.88        6.31      3.11 o
  -7  -9   4       27.68       23.29      5.80 o
  -6  -9   4       86.89       62.10     14.20 o
  -5  -9   4       28.81       32.18      3.98 o
  -4  -9   4       60.09       57.11      4.81 o
  -3  -9   4       44.34       46.94      7.36 o
  -2  -9   4      749.16      833.80     27.47 o
  -1  -9   4      107.66      110.76      5.69 o
   0  -9   4      467.17      470.31      9.65 o
   1  -9   4        3.05        1.31      1.27 o
   2  -9   4       10.46        7.50      1.65 o
   3  -9   4        0.53       -1.72      1.72 o
   4  -9   4       33.20       36.11      2.84 o
   5  -9   4        0.10       -0.43      2.01 o
   6  -9   4       33.46       28.52      3.79 o
   7  -9   4        1.93       -1.67      2.84 o
   8  -9   4        0.08       -2.22      2.48 o
   9  -9   4        2.93        3.95      5.42 o
 -12  -8   4        3.12        5.32      5.13 o
 -11  -8   4       18.47       22.68      5.74 o
 -10  -8   4        0.07        1.10      3.70 o
  -9  -8   4        3.95        6.29      2.67 o
  -8  -8   4       52.62       40.42      4.56 o
  -7  -8   4       26.47       18.95      5.49 o
  -6  -8   4        0.75       -0.60      2.18 o
  -5  -8   4      157.63      145.60      9.12 o
  -4  -8   4       12.47        3.71      2.54 o
  -3  -8   4     1048.32     1033.33     34.53 o
  -2  -8   4      116.54      135.75      4.61 o
  -1  -8   4       90.50       87.11      3.01 o
   0  -8   4      297.30      331.80      6.39 o
   1  -8   4        5.44        1.32      1.53 o
   2  -8   4      270.44      280.05      5.26 o
   3  -8   4       63.23       64.72      2.93 o
   4  -8   4       23.83       22.67      2.61 o
   5  -8   4      233.98      232.60      9.52 o
   6  -8   4        0.04        0.60      2.26 o
   7  -8   4      124.56      128.11      5.87 o
   8  -8   4       12.82       19.25      3.32 o
   9  -8   4        0.80        1.96      2.81 o
  10  -8   4        3.95        6.71      3.28 o
 -12  -7   4        1.05       -0.65      5.24 o
 -11  -7   4       27.55       20.37      4.78 o
 -10  -7   4        1.35       -1.05      3.76 o
  -9  -7   4       21.98       12.69      4.14 o
  -8  -7   4      329.91      290.79      8.30 o
  -7  -7   4       63.48       55.88      3.78 o
  -6  -7   4      162.54      136.78      6.12 o
  -5  -7   4       75.27       77.94      5.18 o
  -4  -7   4       52.97       49.58      3.98 o
  -3  -7   4     1091.41     1069.32     19.39 o
  -2  -7   4      108.42      127.26      6.20 o
  -1  -7   4       47.60       61.53      2.39 o
   0  -7   4       17.71       17.52      1.56 o
   1  -7   4       11.83       12.54      1.51 o
   2  -7   4      217.48      229.13      4.49 o
   3  -7   4      204.83      232.88      4.74 o
   4  -7   4       63.71       63.93      3.12 o
   5  -7   4       72.54       82.49      3.32 o
   6  -7   4      143.77      136.76      5.54 o
   7  -7   4       10.28       14.76      3.36 o
   8  -7   4       78.35       92.40      5.97 o
   9  -7   4        0.88        4.62      2.79 o
  10  -7   4        1.77        4.45      3.00 o
  11  -7   4        1.47        6.63      5.39 o
 -13  -6   4       35.62       42.91      9.87 o
 -12  -6   4       19.20       21.80      5.13 o
 -11  -6   4        0.49       -4.07      4.61 o
 -10  -6   4      115.25      111.68      7.06 o
  -9  -6   4       11.06        4.52      3.54 o
  -8  -6   4       16.27       11.04      3.53 o
  -7  -6   4        0.96        1.19      1.79 o
  -6  -6   4      208.32      172.59      5.87 o
  -5  -6   4       85.46       80.18      4.56 o
  -4  -6   4        0.17       -1.15      1.79 o
  -3  -6   4       55.46       49.42      2.99 o
  -2  -6   4        4.43        5.83      1.08 o
  -1  -6   4       38.36       40.86      2.34 o
   0  -6   4      122.37      114.67      3.74 o
   1  -6   4      676.50      684.93      9.23 o
   2  -6   4      121.32      124.49      3.03 o
   3  -6   4        4.49        4.13      1.42 o
   4  -6   4      160.67      174.64      5.15 o
   5  -6   4       86.73       74.80      3.77 o
   6  -6   4       54.29       43.58      2.90 o
   7  -6   4       14.60       17.96      3.01 o
   8  -6   4        1.93        4.07      2.57 o
   9  -6   4       29.71       38.02      3.93 o
  10  -6   4        6.36        9.30      3.28 o
  11  -6   4        2.24        6.00      3.19 o
 -13  -5   4        3.04       -0.37      6.61 o
 -12  -5   4       20.51       16.45      6.81 o
 -11  -5   4        1.83        1.76      8.81 o
 -10  -5   4       40.46       44.62      7.07 o
  -9  -5   4      193.97      184.95     10.67 o
  -8  -5   4        0.25        1.97      4.25 o
  -7  -5   4      696.49      647.44     15.86 o
  -6  -5   4      190.10      177.73      5.67 o
  -5  -5   4       63.55       60.28      3.31 o
  -4  -5   4       74.99       65.13      1.89 o
  -3  -5   4      526.39      483.01      6.74 o
  -2  -5   4      599.87      626.51     12.02 o
  -1  -5   4        4.02        3.39      0.89 o
   0  -5   4      362.88      378.85      4.78 o
   1  -5   4      206.08      190.04      3.49 o
   2  -5   4      325.66      308.82      5.01 o
   3  -5   4      235.37      247.49      4.51 o
   4  -5   4       62.36       60.66      2.51 o
   5  -5   4        0.77       -1.38      1.38 o
   6  -5   4      238.22      238.02      5.75 o
   7  -5   4       26.95       32.82      3.22 o
   8  -5   4        1.42        0.47      2.21 o
   9  -5   4        2.32       -1.26      2.37 o
  10  -5   4        1.83        2.17      2.77 o
  11  -5   4        0.82        6.16      4.48 o
  12  -5   4        0.44        6.80      8.71 o
 -13  -4   4        0.16        6.57     13.47 o
 -12  -4   4       45.47       60.69      8.37 o
 -11  -4   4        1.46        4.45      6.53 o
 -10  -4   4        7.20       10.12      6.74 o
  -9  -4   4      123.50      133.86      9.35 o
  -8  -4   4        0.05        6.16      4.47 o
  -7  -4   4      802.24      756.94     22.27 o
  -6  -4   4      159.09      176.01      6.44 o
  -5  -4   4       69.15       66.93      2.59 o
  -4  -4   4       45.51       44.85      1.95 o
  -3  -4   4       84.17       74.73      1.84 o
  -2  -4   4      148.24      156.84      3.19 o
  -1  -4   4      122.92      127.83      2.90 o
   0  -4   4      530.29      541.26      7.77 o
   1  -4   4        4.03        4.30      0.84 o
   2  -4   4     2937.29     2981.81     34.41 o
   3  -4   4      788.20      727.31     10.58 o
   4  -4   4        4.58        4.01      1.59 o
   5  -4   4       73.47       58.15      4.36 o
   6  -4   4       35.80       36.50      3.00 o
   7  -4   4        8.27        3.31      2.06 o
   8  -4   4      137.74      142.90      5.83 o
   9  -4   4        0.23       -1.30      2.29 o
  10  -4   4       30.36       36.44      6.12 o
  11  -4   4        2.18        7.66      4.17 o
  12  -4   4       11.63       23.41      5.33 o
 -13  -3   4       24.72       30.50      8.11 o
 -12  -3   4        7.03        9.66      9.95 o
 -11  -3   4        1.09       -0.87      5.37 o
 -10  -3   4       81.73       94.84      8.85 o
  -9  -3   4        7.71        7.76      4.96 o
  -8  -3   4       28.92       24.18      2.95 o
  -7  -3   4      233.31      245.06      5.77 o
  -6  -3   4      285.35      295.45      6.29 o
  -5  -3   4        6.85        5.20      1.07 o
  -4  -3   4       70.98       86.07      7.05 o
  -3  -3   4     2308.92     2378.88     53.11 o
  -2  -3   4      133.73      151.06      2.76 o
  -1  -3   4      536.41      562.01     11.01 o
   0  -3   4      118.65      114.12      2.06 o
   1  -3   4      406.37      389.08      5.87 o
   2  -3   4      144.77      140.16      2.84 o
   3  -3   4       52.06       62.73      2.15 o
   4  -3   4      107.56       87.23      2.58 o
   5  -3   4       55.45       57.04      3.53 o
   6  -3   4        2.89        4.60      1.77 o
   7  -3   4       74.27       65.01      3.80 o
   8  -3   4       76.75       78.34      6.80 o
   9  -3   4      102.66      103.77      5.47 o
  10  -3   4       15.81       12.78      3.00 o
  11  -3   4        7.98        2.79      3.64 o
  12  -3   4       53.93       67.37      9.12 o
  13  -3   4        0.95       10.16      6.22 o
 -13  -2   4        2.55       10.60      9.64 o
 -12  -2   4        3.48        6.45      6.27 o
 -11  -2   4       13.97       14.89      6.34 o
 -10  -2   4        1.23       -1.91      1.91 o
  -9  -2   4       20.41       17.47      3.34 o
  -8  -2   4        1.01        0.14      1.87 o
  -7  -2   4      138.05      117.81      3.79 o
  -6  -2   4        0.39        1.21      1.03 o
  -5  -2   4      161.71      165.17      4.67 o
  -4  -2   4       41.09       56.08      2.45 o
  -3  -2   4     5896.08     6110.90     83.65 o
  -2  -2   4      373.97      401.86      6.30 o
  -1  -2   4        1.42        4.81      0.65 o
   0  -2   4     1101.76     1115.46     13.79 o
   1  -2   4     1236.34     1293.67     16.72 o
   2  -2   4       24.16       23.85      1.13 o
   3  -2   4       20.10       26.23      1.39 o
   4  -2   4      591.30      592.25      9.93 o
   5  -2   4      498.09      469.78     10.06 o
   6  -2   4      296.01      307.79      7.59 o
   7  -2   4        3.97        0.39      3.72 o
   8  -2   4        0.85        0.33      2.12 o
   9  -2   4       23.91       24.16      3.14 o
  10  -2   4        1.12        1.31      2.31 o
  11  -2   4        3.76        5.18      4.04 o
  12  -2   4       16.73       19.69      6.43 o
  13  -2   4        8.33        6.22      5.60 o
 -13  -1   4       37.51       56.37     22.18 o
 -12  -1   4        6.69        7.30      6.30 o
 -11  -1   4       13.22       11.49      3.35 o
 -10  -1   4        4.74        1.95      2.37 o
  -9  -1   4        0.22       -0.68      2.02 o
  -8  -1   4      136.49      137.83      8.69 o
  -7  -1   4      218.86      226.69      5.55 o
  -6  -1   4        0.16        0.47      1.27 o
  -5  -1   4       11.71       22.78      1.59 o
  -4  -1   4      128.55      170.49      3.95 o
  -3  -1   4      844.33      858.31     17.41 o
  -2  -1   4     1276.61     1377.51     17.36 o
  -1  -1   4      105.02       93.55      1.40 o
   0  -1   4     2210.85     2149.71     26.09 o
   1  -1   4      102.09      108.54      2.01 o
   2  -1   4       26.76       20.94      0.97 o
   3  -1   4       97.76      103.90      2.11 o
   4  -1   4       15.58        4.91      1.29 o
   5  -1   4      322.31      341.98      6.85 o
   6  -1   4      982.96      969.57     15.96 o
   7  -1   4       81.92       88.68      4.01 o
   8  -1   4       17.33       16.35      2.62 o
   9  -1   4       20.17       18.73      2.99 o
  10  -1   4        3.47        5.83      2.98 o
  11  -1   4       25.37       17.25      3.41 o
  12  -1   4        8.20        7.05      5.39 o
  13  -1   4       45.48       47.47      8.50 o
 -13   0   4       12.44       15.25     16.48 o
 -12   0   4       26.23       31.69      6.25 o
 -11   0   4       58.20       53.06      5.00 o
 -10   0   4       34.72       31.44      3.99 o
  -9   0   4        4.12        3.56      2.35 o
  -8   0   4      224.97      239.04      8.09 o
  -7   0   4       36.00       39.82      3.31 o
  -6   0   4      121.22      131.35      3.91 o
  -5   0   4       43.70       55.64      2.43 o
  -4   0   4     1105.12     1206.64     26.09 o
  -3   0   4        3.86        2.11      0.65 o
  -2   0   4      843.29      744.25      8.89 o
  -1   0   4      761.84      759.93      7.53 o
   0   0   4     2784.41     2701.75     26.39 o
   1   0   4     2483.63     2526.83     28.09 o
   2   0   4      149.10      155.60      2.56 o
   3   0   4      291.84      342.58      4.87 o
   4   0   4     1944.29     1901.55     24.89 o
   5   0   4       67.85       59.98      2.43 o
   6   0   4      918.47      954.89     21.70 o
   7   0   4       75.66       81.54      4.56 o
   8   0   4       74.44       80.49      3.85 o
   9   0   4        3.25        0.16      1.94 o
  10   0   4        1.64       -1.30      2.24 o
  11   0   4        5.84        4.89      3.00 o
  12   0   4        3.30       -0.41      3.94 o
  13   0   4       12.82        5.39      4.98 o
 -13   1   4       35.44       26.04      4.78 o
 -12   1   4       44.86       43.30      5.08 o
 -11   1   4       43.02       43.08      4.77 o
 -10   1   4      173.36      186.66      7.86 o
  -9   1   4       23.46       24.79      3.59 o
  -8   1   4      890.39      906.59     22.80 o
  -7   1   4      528.77      558.57     13.26 o
  -6   1   4        0.76        1.53      1.15 o
  -5   1   4      169.62      175.47      4.49 o
  -4   1   4      315.09      375.00      7.99 o
  -3   1   4      288.19      254.97      5.02 o
  -2   1   4       28.94       28.95      0.95 o
  -1   1   4     6009.02     5896.47     55.14 o
   0   1   4      316.97      324.26      3.90 o
   1   1   4      132.04      139.68      2.20 o
   2   1   4      250.42      259.08      3.33 o
   3   1   4      776.75      731.52     11.21 o
   4   1   4      232.85      247.52      4.79 o
   5   1   4      103.86       77.69      2.07 o
   6   1   4        5.39        5.78      1.56 o
   7   1   4      102.11      105.66      3.44 o
   8   1   4       82.20       93.38      4.57 o
   9   1   4       36.49       37.68      3.13 o
  10   1   4        4.42        3.22      2.14 o
  11   1   4      105.42      120.81      8.29 o
  12   1   4       12.44        0.83      4.35 o
  13   1   4        0.00        4.35      4.77 o
  14   1   4       15.79       15.55      6.01 o
 -13   2   4       10.39        7.48      6.63 o
 -12   2   4       29.69       28.44      5.12 o
 -11   2   4       24.80       26.54      4.18 o
 -10   2   4       84.41       77.10      7.82 o
  -9   2   4       45.42       40.24      4.06 o
  -8   2   4      262.71      264.11      8.62 o
  -7   2   4     1051.40     1076.61     22.29 o
  -6   2   4       15.54       19.60      1.49 o
  -5   2   4      121.91      112.26      3.20 o
  -4   2   4      183.39      191.84      3.67 o
  -3   2   4      656.99      615.55     10.16 o
  -2   2   4      682.22      711.64     11.60 o
  -1   2   4       36.23       33.04      1.08 o
   0   2   4     4788.36     4807.36     43.61 o
   1   2   4      244.15      249.25      2.79 o
   2   2   4     2356.03     2422.98     26.05 o
   3   2   4      277.64      245.87      4.49 o
   4   2   4     3168.66     3311.73     47.48 o
   5   2   4     2785.38     2847.27     48.27 o
   6   2   4      162.81      154.57      5.10 o
   7   2   4        0.21       -0.34      1.18 o
   8   2   4       39.83       35.49      2.71 o
   9   2   4        8.88        9.20      2.16 o
  10   2   4       37.39       39.16      3.85 o
  11   2   4        6.76        6.70      3.87 o
  12   2   4       12.46        3.11      3.94 o
  13   2   4        7.69        6.43      4.98 o
  14   2   4        0.28       -1.24      4.77 o
 -13   3   4        3.25        8.91      7.36 o
 -12   3   4        2.93        3.48      4.75 o
 -11   3   4        0.07       -2.43      3.41 o
 -10   3   4       30.26       28.68      4.28 o
  -9   3   4       13.59        8.55      3.04 o
  -8   3   4       45.28       54.91      6.85 o
  -7   3   4       23.43       22.04      3.89 o
  -6   3   4      223.48      225.53      5.25 o
  -5   3   4      178.96      183.45      4.44 o
  -4   3   4      776.87      822.11     13.48 o
  -3   3   4      122.94      130.39      3.35 o
  -2   3   4       26.65       39.21      1.06 o
  -1   3   4       60.19       61.55      1.15 o
   0   3   4      648.00      643.79      6.12 o
   1   3   4      188.96      180.44      2.11 o
   2   3   4     1432.01     1431.56     18.23 o
   3   3   4     2989.74     3264.21     45.82 o
   4   3   4      286.26      287.47      8.40 o
   5   3   4       87.25       78.09      3.29 o
   6   3   4        2.10        4.22      1.36 o
   7   3   4       58.04       57.11      3.00 o
   8   3   4       50.09       50.74      4.71 o
   9   3   4       25.31       23.40      2.58 o
  10   3   4      347.25      347.00     14.76 o
  11   3   4       15.01       13.32      3.03 o
  12   3   4        5.80        3.61      2.60 o
  13   3   4        3.97        7.88      4.77 o
  14   3   4        0.17        1.45      4.56 o
 -13   4   4        0.41        3.43      3.76 o
 -12   4   4       26.04       32.74      5.07 o
 -11   4   4       14.78       28.32      4.43 o
 -10   4   4        9.03        8.93      3.40 o
  -9   4   4       33.85       39.86      5.12 o
  -8   4   4       13.82       15.72      4.31 o
  -7   4   4       73.95       75.90      3.63 o
  -6   4   4       41.14       41.94      3.29 o
  -5   4   4       62.05       79.09      2.90 o
  -4   4   4       13.19        8.99      2.74 o
  -3   4   4     1293.97     1351.58     31.32 o
  -2   4   4     1608.05     1650.08     16.97 o
  -1   4   4      124.94      117.33      1.87 o
   0   4   4      965.98     1029.20      9.45 o
   1   4   4      101.41      118.81      1.84 o
   2   4   4     5699.25     5596.83     60.44 o
   3   4   4     2500.69     2472.91     34.90 o
   4   4   4      391.43      341.11      7.24 o
   5   4   4      875.29      969.00     23.49 o
   6   4   4      215.69      269.08      6.94 o
   7   4   4      761.90      784.95     15.86 o
   8   4   4       86.75       83.95      5.95 o
   9   4   4      238.15      245.12      6.70 o
  10   4   4       31.94       33.81      3.51 o
  11   4   4       82.68       98.09      5.61 o
  12   4   4        6.01        6.10      2.69 o
  13   4   4        3.33        5.51      3.57 o
  14   4   4        8.73        2.28      4.77 o
 -12   5   4        4.98       -1.96      4.76 o
 -11   5   4        5.02        6.57      3.64 o
 -10   5   4       96.12       99.37     10.67 o
  -9   5   4        6.02        2.55      2.40 o
  -8   5   4        2.23        0.21      2.35 o
  -7   5   4       50.03       40.98      2.73 o
  -6   5   4      254.12      264.04      6.25 o
  -5   5   4       83.93       81.07      3.18 o
  -4   5   4        2.93        2.76      1.15 o
  -3   5   4      170.62      149.39      3.00 o
  -2   5   4     1199.13     1181.37     12.72 o
  -1   5   4      113.14       86.48      4.84 o
   0   5   4      578.51      543.91      5.61 o
   1   5   4      135.87      132.36      1.84 o
   2   5   4      531.67      487.91      5.73 o
   3   5   4     1272.00     1330.54     17.53 o
   4   5   4     2060.67     2036.10     29.64 o
   5   5   4       43.30       45.55      2.08 o
   6   5   4      758.31      777.14     35.55 o
   7   5   4      146.89      143.82      5.90 o
   8   5   4      192.69      196.26      5.67 o
   9   5   4        0.60       -0.73      2.25 o
  10   5   4        2.00        2.97      3.19 o
  11   5   4        5.72        8.06      2.64 o
  12   5   4        4.50        2.79      3.50 o
  13   5   4        6.76       10.09      4.33 o
  14   5   4        0.04       -0.94      5.49 o
 -12   6   4        0.00       -1.70      3.50 o
 -11   6   4        3.90        3.77      4.70 o
 -10   6   4       32.36       25.93      6.64 o
  -9   6   4       25.17       22.73      4.01 o
  -8   6   4       69.98       61.33      3.57 o
  -7   6   4       25.45       23.04      3.18 o
  -6   6   4       23.18       20.99      2.17 o
  -5   6   4        0.62        0.37      1.28 o
  -4   6   4        0.70       -0.75      0.84 o
  -3   6   4     1365.40     1442.96     16.56 o
  -2   6   4     1177.77     1211.42     13.15 o
  -1   6   4     1240.25     1305.36     13.63 o
   0   6   4      353.07      293.96      3.50 o
   1   6   4       37.55       46.26      1.24 o
   2   6   4      433.96      405.91      5.01 o
   3   6   4     3098.06     3223.53     36.00 o
   4   6   4       37.33       25.14      1.46 o
   5   6   4       14.03       20.85      1.42 o
   6   6   4      734.23      769.32     12.98 o
   7   6   4      686.18      704.87     22.01 o
   8   6   4        0.67        5.10      2.31 o
   9   6   4       53.87       58.51      5.95 o
  10   6   4       38.68       39.19      4.93 o
  11   6   4        5.94        5.08      2.65 o
  12   6   4        3.05        6.72      2.79 o
  13   6   4        1.47       -4.29      4.29 o
  14   6   4       31.77       35.99     15.86 o
 -12   7   4       10.89        8.57      6.43 o
 -11   7   4       22.91       21.51      4.59 o
 -10   7   4       12.99       10.04      3.60 o
  -9   7   4       11.55        9.99      2.49 o
  -8   7   4       58.27       49.71      3.42 o
  -7   7   4      367.25      349.98      8.86 o
  -6   7   4       21.52       21.32      3.66 o
  -5   7   4      161.12      136.86      4.37 o
  -4   7   4      337.97      324.57      5.01 o
  -3   7   4      246.16      238.19      4.24 o
  -2   7   4      381.93      402.54      6.06 o
  -1   7   4      521.26      541.01      6.97 o
   0   7   4       74.71       59.41      2.05 o
   1   7   4      316.66      320.62      4.06 o
   2   7   4      332.87      363.85      4.74 o
   3   7   4      222.35      210.62      3.01 o
   4   7   4      555.78      639.34     10.70 o
   5   7   4       12.14       11.30      1.27 o
   6   7   4      212.14      202.14      4.58 o
   7   7   4       94.28       85.16      6.68 o
   8   7   4       27.74       22.99      2.33 o
   9   7   4       20.75       18.57      3.93 o
  10   7   4        4.74        5.91      3.26 o
  11   7   4       22.09       22.41      4.70 o
  12   7   4        2.44        4.44      2.67 o
  13   7   4        3.04        4.87      3.15 o
  14   7   4        1.91        9.48     10.47 o
 -11   8   4        0.01       -0.25      3.39 o
 -10   8   4        0.23        1.74      2.43 o
  -9   8   4        3.55        6.56      2.62 o
  -8   8   4        0.02        1.21      1.92 o
  -7   8   4        0.38        0.62      1.74 o
  -6   8   4       25.97       17.86      3.67 o
  -5   8   4      516.83      501.95     11.50 o
  -4   8   4      887.19      861.85     12.65 o
  -3   8   4       19.99       20.10      1.57 o
  -2   8   4       46.72       56.55      2.39 o
  -1   8   4      307.89      355.91      6.16 o
   0   8   4      111.61       93.12      2.22 o
   1   8   4        4.47        6.32      0.80 o
   2   8   4      290.17      327.36      4.53 o
   3   8   4      357.46      351.73      4.64 o
   4   8   4      320.02      356.66      5.76 o
   5   8   4        1.36        0.31      1.07 o
   6   8   4       34.12       40.21      2.19 o
   7   8   4       60.43       55.00      2.57 o
   8   8   4        8.91        8.83      1.56 o
   9   8   4        0.09       -2.91      2.91 o
  10   8   4        8.46        8.16      3.63 o
  11   8   4        0.85        0.97      3.54 o
  12   8   4        0.01       -1.22      4.84 o
  13   8   4       10.37        9.08      3.22 o
  14   8   4        0.41       -0.60      3.56 o
 -11   9   4        0.11       -1.20      4.21 o
 -10   9   4        2.06        4.88      2.78 o
  -9   9   4        0.85        3.76      2.45 o
  -8   9   4        1.35        1.69      2.20 o
  -7   9   4       11.67        8.39      2.37 o
  -6   9   4        0.97        0.68      1.90 o
  -5   9   4        0.55        0.93      1.37 o
  -4   9   4        0.08       -0.32      1.52 o
  -3   9   4      395.14      372.55      6.21 o
  -2   9   4      524.29      515.25      7.94 o
  -1   9   4        7.04        4.33      1.32 o
   0   9   4       36.27       32.41      1.50 o
   1   9   4      138.87      157.22      2.67 o
   2   9   4       45.72       57.58      1.81 o
   3   9   4      766.63      774.79      9.12 o
   4   9   4        4.31        4.77      0.85 o
   5   9   4       10.43        8.14      1.51 o
   6   9   4       44.22       44.69      2.46 o
   7   9   4      450.90      440.65      8.63 o
   8   9   4      158.23      168.52      4.76 o
   9   9   4       11.78       17.23      2.22 o
  10   9   4      173.58      199.11      9.81 o
  11   9   4        2.46        1.29      3.59 o
  12   9   4       44.59       40.51      9.01 o
  13   9   4        0.23       -1.18      2.80 o
 -10  10   4        0.42        0.20      2.56 o
  -9  10   4       20.58       15.35      3.57 o
  -8  10   4       25.20       26.16      3.34 o
  -7  10   4        0.03       -1.91      1.91 o
  -6  10   4       66.59       53.46      3.76 o
  -5  10   4      296.72      296.72      7.71 o
  -4  10   4      350.30      357.05      9.01 o
  -3  10   4       38.92       38.82      2.36 o
  -2  10   4        0.98       -0.94      1.45 o
  -1  10   4      259.15      253.10      4.76 o
   0  10   4      170.73      156.28      3.41 o
   1  10   4       79.89       75.66      2.96 o
   2  10   4        5.97        4.07      1.02 o
   3  10   4        0.08       -0.82      0.82 o
   4  10   4       49.85       53.08      3.46 o
   5  10   4       28.08       28.69      1.75 o
   6  10   4      110.04      111.65      4.00 o
   7  10   4      263.13      258.46      6.36 o
   8  10   4        9.29       17.26      2.62 o
   9  10   4      156.03      145.65      5.39 o
  10  10   4        1.51        3.43      2.16 o
  11  10   4       25.93       24.63      5.49 o
  12  10   4       26.88       40.58      6.18 o
  13  10   4        0.87        6.09      3.28 o
  -9  11   4        6.66        8.15      2.92 o
  -8  11   4        0.09       -2.25      2.32 o
  -7  11   4        0.15        1.33      2.31 o
  -6  11   4       23.49       14.21      3.89 o
  -5  11   4       12.39        6.74      2.18 o
  -4  11   4        0.65       -1.62      1.62 o
  -3  11   4      147.82      122.72      3.88 o
  -2  11   4        3.48        4.43      2.53 o
  -1  11   4      351.74      352.90      6.12 o
   0  11   4      127.97      114.87      3.85 o
   1  11   4        2.67       -1.85      1.86 o
   2  11   4       14.83       12.61      1.86 o
   3  11   4      158.03      140.47      4.17 o
   4  11   4       59.23       70.65      2.73 o
   5  11   4      216.58      199.93      5.78 o
   6  11   4        6.57        2.02      1.79 o
   7  11   4        1.87        0.01      1.89 o
   8  11   4      162.83      161.88      6.40 o
   9  11   4        7.81        3.02      2.42 o
  10  11   4        7.27       12.58      3.75 o
  11  11   4        3.95        1.81      2.37 o
  12  11   4        0.00       -3.02      3.83 o
  13  11   4        0.00       -1.17      5.60 o
  -9  12   4       22.47       15.96      4.98 o
  -8  12   4        7.32       11.35      3.12 o
  -7  12   4       33.07       34.64      3.72 o
  -6  12   4        6.61       10.16      3.37 o
  -5  12   4        3.18        0.05      1.86 o
  -4  12   4       47.33       43.48      3.06 o
  -3  12   4        3.44        0.67      1.95 o
  -2  12   4       35.12       26.59      2.42 o
  -1  12   4      150.72      136.55      3.63 o
   0  12   4       38.11       43.35      2.87 o
   1  12   4       19.13       16.63      2.40 o
   2  12   4       40.14       36.65      2.60 o
   3  12   4       59.82       57.46      2.60 o
   4  12   4       11.42       16.00      2.45 o
   5  12   4      460.75      438.48     13.30 o
   6  12   4        2.50        0.61      1.36 o
   7  12   4       70.06       71.49      3.28 o
   8  12   4       13.53       17.55      3.19 o
   9  12   4        1.14        3.96      2.46 o
  10  12   4        0.66        1.29      3.21 o
  11  12   4        2.79        5.84      3.33 o
  12  12   4        0.86        1.21      2.53 o
  -8  13   4        1.49       -0.63      3.26 o
  -7  13   4        3.87        8.74      3.52 o
  -6  13   4       32.42       42.55      3.95 o
  -5  13   4        0.03       -1.12      1.94 o
  -4  13   4       63.26       73.48      3.85 o
  -3  13   4        2.39        0.76      1.86 o
  -2  13   4       17.96       17.32      2.35 o
  -1  13   4        3.86       -0.96      1.95 o
   0  13   4       75.19       78.09      3.68 o
   1  13   4      294.21      294.73      6.70 o
   2  13   4      118.64      127.27      5.06 o
   3  13   4        0.05        5.18      2.72 o
   4  13   4        0.32       -0.96      1.54 o
   5  13   4       59.08       57.59      2.95 o
   6  13   4      137.11      153.84      4.73 o
   7  13   4       34.72       38.73      2.53 o
   8  13   4        0.59        0.37      1.40 o
   9  13   4        6.02        6.32      3.06 o
  10  13   4       17.47       24.51      5.04 o
  11  13   4        1.47        3.47      2.70 o
  -7  14   4        0.08       -3.32      3.32 o
  -6  14   4        0.05       -0.74      2.38 o
  -5  14   4        4.68        2.80      2.34 o
  -4  14   4       17.70       21.49      3.41 o
  -3  14   4        0.58        2.11      2.48 o
  -2  14   4        5.55        0.90      1.90 o
  -1  14   4       32.49       39.24      4.12 o
   0  14   4       21.18       23.53      2.71 o
   1  14   4       13.29       10.10      2.29 o
   2  14   4       21.75       19.63      3.32 o
   3  14   4       10.22       11.42      2.61 o
   4  14   4        5.48        0.44      2.52 o
   5  14   4       77.01       61.47      3.98 o
   6  14   4       59.70       54.32      3.56 o
   7  14   4       17.87       21.40      3.53 o
   8  14   4       38.68       40.77      2.72 o
   9  14   4       22.14       24.74      4.29 o
  10  14   4       28.36       26.58      4.34 o
  11  14   4       24.95       23.63      4.98 o
  -5  15   4       17.82       22.31      4.33 o
  -4  15   4       11.13       12.86      2.78 o
  -3  15   4        9.66       12.62      3.83 o
  -2  15   4       22.95       17.90      3.78 o
  -1  15   4       14.58       20.40      3.88 o
   0  15   4       14.45       16.10      2.91 o
   1  15   4        0.80       -1.73      2.25 o
   2  15   4        6.79        4.06      2.47 o
   3  15   4        1.93        2.11      2.36 o
   4  15   4        0.11       -1.76      2.47 o
   5  15   4        0.72        0.38      2.74 o
   6  15   4        1.13        1.45      2.93 o
   7  15   4       12.28       20.84      3.25 o
   8  15   4        1.66       -0.12      1.75 o
   9  15   4       29.06       33.02      3.84 o
  10  15   4        3.35        3.32      4.35 o
  -4  16   4        2.39        1.13      3.54 o
  -3  16   4        4.22        1.67      3.41 o
  -2  16   4        0.51       -1.25      3.34 o
  -1  16   4        0.36       -3.02      3.02 o
   0  16   4        2.38        0.79      3.43 o
   1  16   4       20.55       22.84      4.17 o
   2  16   4        6.51        6.80      2.81 o
   3  16   4        0.12        2.26      2.56 o
   4  16   4       35.79       30.58      4.96 o
   5  16   4       81.17       82.46      6.56 o
   6  16   4        1.34        5.05      3.78 o
   7  16   4        0.00       -0.11      4.66 o
   8  16   4        0.00        3.94      4.35 o
  -2  17   4        4.10        0.21      6.43 o
  -1  17   4       19.18       26.70      4.63 o
   0  17   4        0.38       -3.23      3.23 o
   1  17   4        1.83       -2.26      3.36 o
   2  17   4        0.01       -2.69      2.69 o
   3  17   4        1.72        0.79      2.87 o
   4  17   4        7.52       11.23      3.88 o
   5  17   4        2.68       -1.71      4.98 o
   6  17   4        0.26       -2.07      4.56 o
  -2 -14   5       25.77       25.05      5.52 o
  -1 -14   5        5.87       11.40      6.63 o
  -6 -13   5        2.04        5.35      4.52 o
  -5 -13   5      115.76      162.52     14.93 o
  -4 -13   5       45.64       55.38      7.88 o
  -3 -13   5       29.81       35.23      5.96 o
  -2 -13   5        0.45       -0.76      3.28 o
  -1 -13   5        1.67       -0.43      3.49 o
   0 -13   5        0.15        0.33      4.48 o
   1 -13   5        0.04       -4.52      4.52 o
   2 -13   5       26.95       23.18      6.14 o
   3 -13   5        1.60       -2.76      5.25 o
  -8 -12   5        3.14        4.89      3.98 o
  -7 -12   5       68.86      101.79     11.19 o
  -6 -12   5        2.45        3.49      3.78 o
  -5 -12   5       37.63       31.94     10.68 o
  -4 -12   5        1.38        0.38      3.72 o
  -3 -12   5       51.32       53.85     15.13 o
  -2 -12   5        1.85       -1.13      3.15 o
  -1 -12   5        3.32       -0.89      3.36 o
   0 -12   5        6.71        6.17      4.34 o
   1 -12   5        0.40        2.31      4.41 o
   2 -12   5        0.40       -3.21      4.58 o
   3 -12   5        1.57       -3.36      4.82 o
   4 -12   5        4.37        3.62      5.14 o
   5 -12   5        1.91        2.22      3.12 o
  -9 -11   5        2.70        3.94      6.63 o
  -8 -11   5       18.70       21.10      4.33 o
  -7 -11   5       51.63       48.50     21.25 o
  -6 -11   5       17.72       17.60      4.22 o
  -5 -11   5        0.70        1.61      6.94 o
  -4 -11   5       31.28       38.09      7.26 o
  -3 -11   5       49.93       52.54      6.53 o
  -2 -11   5       13.44        7.49      2.86 o
  -1 -11   5        4.33        2.93      2.81 o
   0 -11   5       69.42       68.83      5.03 o
   1 -11   5       21.54       30.91      5.25 o
   2 -11   5        3.34        1.75      4.33 o
   3 -11   5        3.79        2.85     11.51 o
   4 -11   5        9.37        6.44      3.08 o
   5 -11   5        7.16        4.58      2.99 o
   6 -11   5        0.81       -3.32      3.32 o
 -10 -10   5        0.27       -4.15      5.39 o
  -9 -10   5       17.85       17.64      7.46 o
  -8 -10   5       66.54       64.28     15.86 o
  -7 -10   5       34.00       31.88      6.53 o
  -6 -10   5       32.59       29.87      4.46 o
  -5 -10   5        6.18        3.49      4.04 o
  -4 -10   5       30.61       32.44      8.19 o
  -3 -10   5       94.29       73.75     10.37 o
  -2 -10   5        5.77        8.53      3.31 o
  -1 -10   5       79.48       78.62      4.10 o
   0 -10   5        7.71        8.45      2.60 o
   1 -10   5        1.58        1.00      2.79 o
   2 -10   5        9.04        5.46      4.10 o
   3 -10   5       15.87       16.29      5.10 o
   4 -10   5        6.90        4.89      2.67 o
   5 -10   5       37.35       42.63      3.38 o
   6 -10   5        0.04       -2.05      2.42 o
   7 -10   5        4.38        7.00      3.15 o
 -11  -9   5       17.52       27.78      8.08 o
 -10  -9   5        4.58       14.64      8.19 o
  -9  -9   5        6.60       -1.48      7.77 o
  -8  -9   5       78.59       51.29      9.54 o
  -7  -9   5        4.63        2.64      2.79 o
  -6  -9   5       27.66       22.14      3.68 o
  -5  -9   5        3.02        2.46      2.89 o
  -4  -9   5       11.80       14.77      5.08 o
  -3  -9   5       32.50       37.80      4.52 o
  -2  -9   5      104.55      129.44      7.36 o
  -1  -9   5      139.52      156.25      7.63 o
   0  -9   5       20.91       20.89      2.71 o
   1  -9   5       15.88       11.70      2.56 o
   2  -9   5        0.52       -1.76      1.76 o
   3  -9   5       38.68       34.27      2.73 o
   4  -9   5        1.06       -0.42      2.72 o
   5  -9   5        0.17        0.28      2.13 o
   6  -9   5       41.84       39.72      3.79 o
   7  -9   5        0.18       -0.61      3.62 o
   8  -9   5        4.95        2.05      7.26 o
 -11  -8   5        2.28        0.60      4.29 o
 -10  -8   5        0.05       -2.99      3.74 o
  -9  -8   5       36.26       41.51      8.29 o
  -8  -8   5        3.71        2.05      4.35 o
  -7  -8   5        3.85        5.52      2.79 o
  -6  -8   5       15.06       11.99      2.99 o
  -5  -8   5        0.06        1.88      2.39 o
  -4  -8   5      141.08      127.23      6.70 o
  -3  -8   5     1026.01     1007.83     31.94 o
  -2  -8   5      558.14      609.56     18.76 o
  -1  -8   5      346.50      388.25      8.20 o
   0  -8   5       71.17       77.25      3.75 o
   1  -8   5       17.74       19.46      1.72 o
   2  -8   5       19.32       22.34      2.88 o
   3  -8   5       52.81       49.03      3.99 o
   4  -8   5       25.70       28.20      2.61 o
   5  -8   5       30.06       38.30      3.04 o
   6  -8   5        1.19        2.41      2.75 o
   7  -8   5        4.06        7.22      2.89 o
   8  -8   5        1.90        1.02      2.94 o
   9  -8   5        2.57        4.89      5.59 o
 -12  -7   5        1.18       -2.49      4.76 o
 -11  -7   5       21.56       21.91      5.07 o
 -10  -7   5       25.14       19.25      4.79 o
  -9  -7   5       21.65       15.83      4.13 o
  -8  -7   5        0.17       -2.84      2.84 o
  -7  -7   5       39.12       38.29      4.15 o
  -6  -7   5       29.73       20.69      3.33 o
  -5  -7   5        5.36        6.10      2.64 o
  -4  -7   5      535.62      499.12     26.53 o
  -3  -7   5      211.88      201.16      5.87 o
  -2  -7   5        4.40        6.18      1.68 o
  -1  -7   5       34.18       37.06      2.53 o
   0  -7   5       89.60       90.79      3.00 o
   1  -7   5        7.67        4.59      1.24 o
   2  -7   5       21.81       21.17      2.64 o
   3  -7   5       29.70       22.70      2.08 o
   4  -7   5      334.91      353.54      9.55 o
   5  -7   5        3.98        7.33      1.94 o
   6  -7   5       43.15       35.70      3.05 o
   7  -7   5       33.78       32.47      3.66 o
   8  -7   5        0.05       -0.11      2.86 o
   9  -7   5       31.57       33.84      4.02 o
  10  -7   5        1.61        0.58      3.28 o
 -12  -6   5        1.21       -0.97      4.61 o
 -11  -6   5       48.67       52.61      8.64 o
 -10  -6   5        7.87        2.86      3.75 o
  -9  -6   5       15.07       19.17      4.11 o
  -8  -6   5        0.64        1.89      3.22 o
  -7  -6   5       35.80       43.22      4.40 o
  -6  -6   5        2.15       -2.46      2.46 o
  -5  -6   5      281.31      230.26      8.22 o
  -4  -6   5      329.90      318.05     10.78 o
  -3  -6   5      121.74       95.37      3.58 o
  -2  -6   5      252.92      229.98      6.06 o
  -1  -6   5     1210.87     1194.12     16.43 o
   0  -6   5      111.83      111.43      5.47 o
   1  -6   5      131.19      132.93      2.69 o
   2  -6   5        3.39        3.43      1.16 o
   3  -6   5      279.28      277.73      6.74 o
   4  -6   5      127.29      135.51      3.94 o
   5  -6   5       69.29       80.19      4.19 o
   6  -6   5       76.58       68.91      3.55 o
   7  -6   5        7.75        9.47      2.75 o
   8  -6   5       18.98       11.55      3.05 o
   9  -6   5       10.86       12.60      3.12 o
  10  -6   5        1.80        5.68      7.05 o
  11  -6   5        2.08        0.72      4.67 o
 -12  -5   5       39.33       44.75     13.99 o
 -11  -5   5        0.60        0.67      5.87 o
 -10  -5   5        0.35        2.65      5.38 o
  -9  -5   5       18.82       25.30      6.53 o
  -8  -5   5       59.27       46.08      4.68 o
  -7  -5   5      214.16      240.72      8.81 o
  -6  -5   5       36.26       42.94      5.81 o
  -5  -5   5       28.01       31.85      4.15 o
  -4  -5   5      128.25      105.90      7.57 o
  -3  -5   5      118.11      109.13      4.13 o
  -2  -5   5       12.49       14.43      2.49 o
  -1  -5   5        0.05       -0.17      0.74 o
   0  -5   5      260.01      261.40      3.67 o
   1  -5   5      431.41      437.94      5.86 o
   2  -5   5       45.37       44.68      3.32 o
   3  -5   5        1.02        2.46      1.24 o
   4  -5   5      143.06      129.61      5.08 o
   5  -5   5       11.24       13.07      1.85 o
   6  -5   5       32.11       23.96      2.78 o
   7  -5   5       14.33       15.95      3.71 o
   8  -5   5       79.39       87.98      6.87 o
   9  -5   5       20.37       17.82      3.34 o
  10  -5   5       23.72       36.99      5.20 o
  11  -5   5        1.41        5.80      3.37 o
 -13  -4   5        4.79        5.62      9.95 o
 -12  -4   5        0.74        1.83      6.33 o
 -11  -4   5       15.37       17.32      6.52 o
 -10  -4   5       15.67       11.16      6.07 o
  -9  -4   5        2.68        6.84      5.17 o
  -8  -4   5      134.70      138.76      9.06 o
  -7  -4   5      338.62      370.36     14.37 o
  -6  -4   5       48.86       49.34      4.25 o
  -5  -4   5       60.95       55.54      3.99 o
  -4  -4   5        0.29        4.16      2.38 o
  -3  -4   5        4.26        4.78      1.22 o
  -2  -4   5       36.06       51.96      3.98 o
  -1  -4   5      118.61      108.06      2.14 o
   0  -4   5     2260.01     2479.40     27.62 o
   1  -4   5      136.02      142.56      4.14 o
   2  -4   5      731.04      684.74     21.86 o
   3  -4   5      232.36      250.52      5.71 o
   4  -4   5        7.31        9.56      1.44 o
   5  -4   5        3.67        2.51      1.40 o
   6  -4   5        3.29        0.80      1.88 o
   7  -4   5       28.32       25.21      3.02 o
   8  -4   5        0.95       -1.34      2.15 o
   9  -4   5        1.57        2.97      2.47 o
  10  -4   5        0.03        1.65      2.23 o
  11  -4   5        8.88       21.81      5.18 o
  12  -4   5       12.14       11.82      6.01 o
 -13  -3   5       10.77       13.75      8.81 o
 -12  -3   5        0.12        2.58     21.25 o
 -11  -3   5        7.39        3.75      7.67 o
 -10  -3   5       10.66       16.64      5.86 o
  -9  -3   5       67.84       68.36      7.55 o
  -8  -3   5        1.42       -0.56      4.32 o
  -7  -3   5       53.26       53.52      6.18 o
  -6  -3   5       96.49       93.16     12.13 o
  -5  -3   5      154.44      163.04      4.80 o
  -4  -3   5       50.62       66.56      2.43 o
  -3  -3   5       54.47       78.75      2.15 o
  -2  -3   5      744.69      816.54     17.77 o
  -1  -3   5       29.91       32.26      1.69 o
   0  -3   5      641.33      612.98      7.47 o
   1  -3   5      506.26      609.15      7.66 o
   2  -3   5       29.32       23.47      1.79 o
   3  -3   5      915.41      968.40     13.49 o
   4  -3   5       99.31       94.95      2.78 o
   5  -3   5        0.25       -0.64      1.12 o
   6  -3   5       66.94       61.71      3.59 o
   7  -3   5        1.68       -0.87      1.78 o
   8  -3   5       44.09       33.64      3.28 o
   9  -3   5        4.17        4.61      2.93 o
  10  -3   5       44.12       44.27      4.27 o
  11  -3   5        5.50        5.80      4.56 o
  12  -3   5        0.10        2.69      4.77 o
 -13  -2   5        2.18        5.69     10.37 o
 -12  -2   5        5.48        9.37      6.82 o
 -11  -2   5        3.59        8.63      6.05 o
 -10  -2   5       14.96       28.56      6.72 o
  -9  -2   5        4.64        4.77      4.90 o
  -8  -2   5       88.77       90.45      7.88 o
  -7  -2   5       56.91       65.26      4.88 o
  -6  -2   5       53.94       55.75      3.31 o
  -5  -2   5        0.66        1.86      1.26 o
  -4  -2   5      523.73      577.26     11.39 o
  -3  -2   5     1263.09     1291.54     20.44 o
  -2  -2   5      155.26      202.14      4.48 o
  -1  -2   5      337.49      325.14      5.54 o
   0  -2   5       92.90       78.04      1.73 o
   1  -2   5      307.16      340.13      4.64 o
   2  -2   5      115.58      125.16      3.14 o
   3  -2   5       62.27       67.90      2.21 o
   4  -2   5      373.32      366.32      6.00 o
   5  -2   5        4.39        4.50      1.58 o
   6  -2   5       85.10       88.09      3.99 o
   7  -2   5       38.55       39.87      3.19 o
   8  -2   5        8.67        4.17      2.24 o
   9  -2   5       10.66        8.06      2.58 o
  10  -2   5        0.24        0.51      2.36 o
  11  -2   5        9.19       19.43      4.07 o
  12  -2   5       17.49       18.66      6.01 o
  13  -2   5       16.12       17.62      6.84 o
 -13  -1   5       11.34       16.64     10.47 o
 -12  -1   5       22.33       19.63      7.44 o
 -11  -1   5        8.82       15.12     14.30 o
 -10  -1   5       64.02       82.12     14.51 o
  -9  -1   5       19.58       18.08      4.26 o
  -8  -1   5      252.63      261.16      8.42 o
  -7  -1   5       27.09       33.72      3.11 o
  -6  -1   5        9.64        7.69      1.79 o
  -5  -1   5      366.74      414.52      8.77 o
  -4  -1   5      105.57      127.84      2.52 o
  -3  -1   5      507.75      525.13      7.38 o
  -2  -1   5      562.39      565.38     14.27 o
  -1  -1   5      258.40      262.90      3.83 o
   0  -1   5        0.20        0.96      0.63 o
   1  -1   5      556.39      612.27      6.99 o
   2  -1   5       42.53       49.54      1.93 o
   3  -1   5      900.71      916.82     11.51 o
   4  -1   5      147.02      135.08      3.49 o
   5  -1   5      162.03      150.59      6.95 o
   6  -1   5       22.36       16.68      2.57 o
   7  -1   5      667.48      662.77     11.87 o
   8  -1   5        4.58        0.43      2.98 o
   9  -1   5        1.61        0.56      2.01 o
  10  -1   5       13.53       12.89      2.84 o
  11  -1   5        8.64        9.22      3.37 o
  12  -1   5       12.34        6.22      4.98 o
  13  -1   5        2.71        9.74      6.01 o
 -13   0   5        1.00        1.13      7.29 o
 -12   0   5        0.27       -0.62      6.06 o
 -11   0   5       78.75       92.63      9.35 o
 -10   0   5        0.08        1.24      4.01 o
  -9   0   5        0.59       -1.17      2.03 o
  -8   0   5       14.02       12.31      2.64 o
  -7   0   5       78.51       66.74      5.33 o
  -6   0   5       26.90       25.50      3.71 o
  -5   0   5      105.42      126.65      3.63 o
  -4   0   5       96.14      113.49      2.50 o
  -3   0   5      111.80      127.48      2.20 o
  -2   0   5      280.10      310.20      4.61 o
  -1   0   5      146.04      143.94      2.41 o
   0   0   5     1682.80     1646.02     16.45 o
   1   0   5     2587.34     2536.36     28.34 o
   2   0   5       57.26       74.86      1.82 o
   3   0   5     1176.21     1113.97     12.56 o
   4   0   5      739.48      700.51     11.54 o
   5   0   5       96.15      103.68      3.38 o
   6   0   5      319.81      300.47      5.85 o
   7   0   5       55.98       52.78      2.60 o
   8   0   5       22.94       17.01      2.42 o
   9   0   5       35.69       27.60      3.72 o
  10   0   5        1.37        0.16      2.19 o
  11   0   5        2.96       -2.69      2.69 o
  12   0   5        3.89        7.05      4.98 o
  13   0   5        1.83       -2.69      4.35 o
 -13   1   5        0.00        0.09      6.82 o
 -12   1   5        7.91       12.77      7.67 o
 -11   1   5        0.14       -1.15      3.69 o
 -10   1   5       42.29       47.10      4.58 o
  -9   1   5       97.79      114.68      5.92 o
  -8   1   5        1.58        0.16      3.38 o
  -7   1   5      155.98      178.78      6.49 o
  -6   1   5      278.01      277.57      7.82 o
  -5   1   5      962.15      998.02     22.20 o
  -4   1   5       64.47       63.01      2.32 o
  -3   1   5      398.69      427.73      6.22 o
  -2   1   5       81.96       74.56      2.09 o
  -1   1   5      808.91      785.47      8.68 o
   0   1   5     2320.16     2451.34     25.60 o
   1   1   5      134.31      129.99      2.24 o
   2   1   5     3446.51     3556.51     41.25 o
   3   1   5       47.09       42.44      1.55 o
   4   1   5     1087.96     1193.33     20.99 o
   5   1   5      316.55      329.36      5.83 o
   6   1   5      344.75      366.42      6.52 o
   7   1   5      244.18      239.55      6.22 o
   8   1   5        0.65        1.33      1.55 o
   9   1   5       29.81       28.08      2.90 o
  10   1   5       50.54       51.97      5.44 o
  11   1   5       16.46       18.68      3.88 o
  12   1   5        0.26        2.84      3.04 o
  13   1   5        4.37        7.26      5.39 o
 -13   2   5        0.73        3.51      7.22 o
 -12   2   5       16.36       21.00      4.36 o
 -11   2   5       32.10       41.28      5.14 o
 -10   2   5       40.21       33.80      4.18 o
  -9   2   5        2.72        2.05      2.49 o
  -8   2   5      249.49      242.68     11.16 o
  -7   2   5       71.28       65.70      5.72 o
  -6   2   5       28.73       25.37      2.72 o
  -5   2   5       83.84       97.11      3.14 o
  -4   2   5       33.73       39.07      2.39 o
  -3   2   5      143.77      167.69      3.07 o
  -2   2   5       89.05       97.87      3.31 o
  -1   2   5       30.82       25.12      0.89 o
   0   2   5     9068.48     9004.29     91.98 o
   1   2   5        1.38       -0.48      0.48 o
   2   2   5      489.60      552.29      6.18 o
   3   2   5     1090.54     1161.00     17.11 o
   4   2   5      250.00      264.17      5.16 o
   5   2   5        3.53        6.45      1.20 o
   6   2   5      246.21      247.45      6.83 o
   7   2   5      569.77      582.13     11.14 o
   8   2   5        2.40        3.88      1.70 o
   9   2   5       72.05       83.54      4.20 o
  10   2   5       91.39       85.20      5.27 o
  11   2   5       13.87       10.98      3.76 o
  12   2   5        2.73       -0.81      3.07 o
  13   2   5       13.61       18.24      6.63 o
  14   2   5        0.18        5.18      5.18 o
 -13   3   5        0.07       -1.88      3.42 o
 -12   3   5        3.74        2.49      3.50 o
 -11   3   5        3.31        3.19      3.25 o
 -10   3   5       33.20       30.48      7.38 o
  -9   3   5        8.77       10.98      3.11 o
  -8   3   5      280.74      283.83      9.27 o
  -7   3   5       63.12       65.18      4.57 o
  -6   3   5      591.68      606.50     11.01 o
  -5   3   5       33.55       32.86      1.96 o
  -4   3   5      355.46      334.97      6.57 o
  -3   3   5       13.03       16.64      1.28 o
  -2   3   5     3021.92     3192.42     34.26 o
  -1   3   5     1265.02     1331.31     12.69 o
   0   3   5      465.77      399.91      4.34 o
   1   3   5        1.93        1.97      0.54 o
   2   3   5     3947.41     3814.45     36.43 o
   3   3   5        0.01       -0.09      0.77 o
   4   3   5      894.78      953.39     12.75 o
   5   3   5      392.20      449.35      6.88 o
   6   3   5      414.70      413.05      9.46 o
   7   3   5      128.78      127.30      5.02 o
   8   3   5        0.06       -1.37      1.46 o
   9   3   5       87.79       95.51      6.97 o
  10   3   5       40.28       34.16      3.79 o
  11   3   5       40.25       45.60      7.62 o
  12   3   5       69.60       73.59      5.49 o
  13   3   5       19.64       10.78      5.18 o
  14   3   5        3.50        6.43      5.60 o
 -12   4   5        1.96        8.15      3.69 o
 -11   4   5        7.87       12.07      3.72 o
 -10   4   5       16.48       11.56      3.59 o
  -9   4   5       24.40       21.66      6.62 o
  -8   4   5        1.83        2.29      2.34 o
  -7   4   5       54.25       55.31      4.14 o
  -6   4   5        1.01       -0.33      1.17 o
  -5   4   5       84.71       73.38      2.87 o
  -4   4   5       15.91       22.47      1.62 o
  -3   4   5      292.55      304.28      5.37 o
  -2   4   5      723.83      736.14      8.17 o
  -1   4   5        0.74        0.23      0.54 o
   0   4   5      108.44       87.33      1.50 o
   1   4   5        0.84       -0.20      0.69 o
   2   4   5      205.86      236.56      2.95 o
   3   4   5     2635.94     2636.12     37.36 o
   4   4   5      231.47      240.03      5.21 o
   5   4   5      486.02      477.61     12.86 o
   6   4   5       49.70       55.20      3.16 o
   7   4   5        5.56        4.84      1.59 o
   8   4   5        0.73       -1.39      1.74 o
   9   4   5        7.92        7.50      2.34 o
  10   4   5       28.17       26.77      4.05 o
  11   4   5       52.44       53.96      4.61 o
  12   4   5        5.70       12.25      3.29 o
  13   4   5        0.15       -1.52      2.79 o
  14   4   5       22.22       21.14      6.84 o
 -12   5   5       25.99       24.01      4.83 o
 -11   5   5        0.78        5.59      5.47 o
 -10   5   5        1.58        3.41      3.13 o
  -9   5   5       15.32       18.96      3.63 o
  -8   5   5      127.45      138.38      6.69 o
  -7   5   5      397.34      370.91      8.33 o
  -6   5   5        0.79       -1.13      1.65 o
  -5   5   5      134.16      130.25      3.98 o
  -4   5   5     1157.81     1190.51     16.94 o
  -3   5   5        8.68        6.22      1.02 o
  -2   5   5      166.65      179.77      2.86 o
  -1   5   5      770.08      785.59      7.63 o
   0   5   5      397.29      390.33      4.16 o
   1   5   5      289.78      293.43      3.38 o
   2   5   5      287.18      274.53      3.66 o
   3   5   5       12.07       10.58      0.87 o
   4   5   5       11.88        8.38      1.15 o
   5   5   5      666.65      666.18     24.46 o
   6   5   5      721.08      840.48     22.08 o
   7   5   5      293.96      306.08      8.28 o
   8   5   5      270.09      276.53     10.27 o
   9   5   5      123.28      128.03      7.42 o
  10   5   5        0.61       -0.04      2.23 o
  11   5   5       13.45       15.50      3.21 o
  12   5   5       10.47       13.67      3.25 o
  13   5   5        0.68        1.37      2.83 o
  14   5   5        0.00       -0.65      3.91 o
 -12   6   5        2.28        0.95      4.08 o
 -11   6   5        1.87       -1.79      3.07 o
 -10   6   5        0.52        0.94      4.32 o
  -9   6   5        0.01       -2.53      2.53 o
  -8   6   5        0.81        0.52      1.78 o
  -7   6   5       19.40       18.22      2.18 o
  -6   6   5      547.73      555.62     10.86 o
  -5   6   5       10.21        7.13      1.92 o
  -4   6   5        0.70        1.17      1.21 o
  -3   6   5      198.11      204.72      3.84 o
  -2   6   5        1.08        9.89      1.36 o
  -1   6   5        2.14        3.11      0.76 o
   0   6   5      182.26      193.99      2.65 o
   1   6   5      546.95      566.22      5.89 o
   2   6   5       12.50        9.99      0.95 o
   3   6   5      421.50      387.53      4.85 o
   4   6   5        1.46        1.48      0.81 o
   5   6   5      161.60      186.61      4.12 o
   6   6   5       37.34       46.60      4.58 o
   7   6   5     1125.17     1197.10     25.02 o
   8   6   5       22.82       20.77      3.63 o
   9   6   5        4.36        0.46      4.15 o
  10   6   5       25.90       26.28      4.48 o
  11   6   5        1.41        2.18      2.91 o
  12   6   5        0.00       -2.08      2.44 o
  13   6   5        2.87        1.11      2.78 o
  14   6   5        6.32        9.86      4.61 o
 -11   7   5       25.09       24.42      4.81 o
 -10   7   5       25.66       26.16      5.66 o
  -9   7   5        3.95        0.92      3.68 o
  -8   7   5        3.60        2.09      2.24 o
  -7   7   5       24.23       30.53      2.78 o
  -6   7   5      582.64      559.67     11.21 o
  -5   7   5        0.59       -1.22      2.03 o
  -4   7   5      623.76      641.66     10.06 o
  -3   7   5      343.98      356.46      5.37 o
  -2   7   5       59.99       61.35      2.09 o
  -1   7   5     1250.73     1185.06     12.67 o
   0   7   5       69.99       60.17      1.46 o
   1   7   5      444.69      472.56      5.16 o
   2   7   5       69.57       61.57      2.33 o
   3   7   5        1.39       -0.74      0.74 o
   4   7   5       18.55       19.00      1.00 o
   5   7   5       15.42       12.87      1.35 o
   6   7   5       39.94       41.17      2.08 o
   7   7   5      265.08      271.66      7.27 o
   8   7   5        4.49        4.88      2.83 o
   9   7   5       96.01      105.45      6.97 o
  10   7   5       39.55       34.26      4.82 o
  11   7   5       22.78       28.56      3.87 o
  12   7   5       24.65       32.42      4.11 o
  13   7   5        2.01        5.61      3.02 o
  14   7   5        1.28        7.59      4.27 o
 -11   8   5       23.85       25.29      4.96 o
 -10   8   5        9.02        8.01      3.82 o
  -9   8   5        0.62       -2.00      2.00 o
  -8   8   5        1.72       -1.11      1.84 o
  -7   8   5       40.57       27.85      2.87 o
  -6   8   5        1.89        0.16      1.77 o
  -5   8   5       63.22       62.75      3.29 o
  -4   8   5       10.73       12.70      1.56 o
  -3   8   5      153.36      154.77      3.47 o
  -2   8   5      356.57      363.51      5.82 o
  -1   8   5      447.14      444.03      6.14 o
   0   8   5      160.66      145.50      2.39 o
   1   8   5       90.82       75.31      1.83 o
   2   8   5       32.62       47.66      1.60 o
   3   8   5        1.01        2.55      0.90 o
   4   8   5       91.98       97.27      1.98 o
   5   8   5       17.14       22.63      1.79 o
   6   8   5       86.44       81.97      3.48 o
   7   8   5        2.24        0.66      1.91 o
   8   8   5       21.15       20.81      3.16 o
   9   8   5       32.77       36.93      5.39 o
  10   8   5        9.55        8.14      3.83 o
  11   8   5       31.06       42.91      5.82 o
  12   8   5        0.04        0.89      2.48 o
  13   8   5        0.67       -0.10      2.88 o
  14   8   5        0.00       -1.30      2.78 o
 -10   9   5       24.21       24.23      3.56 o
  -9   9   5        6.57        6.03      3.33 o
  -8   9   5        6.43        4.26      2.26 o
  -7   9   5       12.95       15.01      2.53 o
  -6   9   5       45.16       44.93      3.48 o
  -5   9   5       16.14       13.86      4.21 o
  -4   9   5      169.40      152.69      4.37 o
  -3   9   5      414.31      424.25      7.99 o
  -2   9   5      510.36      533.32      7.93 o
  -1   9   5      303.68      306.76      4.87 o
   0   9   5       61.94       71.08      1.96 o
   1   9   5        0.18       -0.27      0.73 o
   2   9   5        8.11        7.84      1.02 o
   3   9   5      741.86      720.38      8.67 o
   4   9   5       47.03       43.93      1.65 o
   5   9   5       28.60       29.84      1.60 o
   6   9   5       68.52       74.02      3.29 o
   7   9   5       31.47       27.32      2.67 o
   8   9   5        4.13        0.75      1.81 o
   9   9   5        2.05       -1.13      2.22 o
  10   9   5        0.08       -0.91      3.24 o
  11   9   5        6.02        5.64      2.14 o
  12   9   5        2.78        3.72      4.33 o
  13   9   5       19.84       18.05      4.02 o
 -10  10   5        8.19       16.63      3.32 o
  -9  10   5        0.25        0.06      4.31 o
  -8  10   5        5.30        3.63      2.35 o
  -7  10   5        8.26        4.77      2.31 o
  -6  10   5       36.74       39.63      3.40 o
  -5  10   5        8.60        6.99      1.97 o
  -4  10   5       23.31       29.87      2.21 o
  -3  10   5       43.14       44.44      2.45 o
  -2  10   5      148.45      160.99      3.83 o
  -1  10   5      120.91      125.56      3.28 o
   0  10   5      229.70      215.81      4.76 o
   1  10   5        5.10        4.54      1.12 o
   2  10   5        2.09        0.58      0.96 o
   3  10   5       42.77       43.48      1.75 o
   4  10   5       57.46       69.44      2.38 o
   5  10   5      273.82      267.39      4.92 o
   6  10   5        1.55        1.47      1.59 o
   7  10   5      284.68      326.17     16.58 o
   8  10   5      118.89      124.68      5.07 o
   9  10   5        2.08        5.58      2.45 o
  10  10   5       30.94       38.19      4.58 o
  11  10   5       10.99       12.49      5.68 o
  12  10   5        3.84       -0.27      3.46 o
  13  10   5        0.59        1.88      3.04 o
  -9  11   5        1.24       -0.69      2.53 o
  -8  11   5        1.54       -1.36      2.37 o
  -7  11   5        1.44        1.56      2.21 o
  -6  11   5       36.92       33.89      3.35 o
  -5  11   5        4.64        4.54      1.85 o
  -4  11   5      155.23      147.64      6.04 o
  -3  11   5       35.91       30.81      2.41 o
  -2  11   5      308.71      291.24      5.55 o
  -1  11   5       90.02       92.03      4.22 o
   0  11   5      176.62      176.09      4.37 o
   1  11   5      173.21      177.74      4.92 o
   2  11   5       77.09       87.43      3.10 o
   3  11   5      150.42      136.95      3.09 o
   4  11   5        8.20        9.03      1.46 o
   5  11   5       40.44       47.42      2.82 o
   6  11   5      314.24      311.82      7.02 o
   7  11   5       41.41       51.12      3.80 o
   8  11   5      119.36      116.64      5.32 o
   9  11   5       55.77       73.40      4.37 o
  10  11   5       23.40       24.87      3.35 o
  11  11   5       11.46        8.26      2.97 o
  12  11   5        0.16        3.71      2.41 o
  13  11   5        0.37        1.91      4.60 o
  -9  12   5        6.70        6.43      4.15 o
  -8  12   5        8.60       10.01      3.00 o
  -7  12   5        0.00       -1.57      2.47 o
  -6  12   5        5.21        3.45      2.39 o
  -5  12   5        5.44        3.11      2.02 o
  -4  12   5       32.06       26.92      2.60 o
  -3  12   5       37.96       33.50      2.81 o
  -2  12   5       95.00      100.01      3.63 o
  -1  12   5       15.03       14.17      1.79 o
   0  12   5       91.99       82.26      3.67 o
   1  12   5      190.42      180.12      4.99 o
   2  12   5        0.02       -1.68      1.68 o
   3  12   5       93.28       79.72      2.76 o
   4  12   5      107.81      114.02      3.50 o
   5  12   5      139.16      123.40      4.75 o
   6  12   5       27.80       29.56      2.21 o
   7  12   5        1.07       -0.64      1.33 o
   8  12   5        2.97        4.55      2.39 o
   9  12   5       17.14       17.81      5.27 o
  10  12   5        0.10       -2.04      2.45 o
  11  12   5        3.00        3.95      2.65 o
  12  12   5        4.14        4.99      2.92 o
  -8  13   5        0.05        1.80      3.56 o
  -7  13   5        0.00        1.34      2.67 o
  -6  13   5        3.08        3.63      2.53 o
  -5  13   5        0.01        1.24      2.04 o
  -4  13   5        7.80        3.09      2.15 o
  -3  13   5        0.20       -1.25      1.79 o
  -2  13   5        1.08       -0.57      1.78 o
  -1  13   5      248.35      257.16      5.27 o
   0  13   5       38.69       34.56      2.82 o
   1  13   5       26.73       28.83      2.61 o
   2  13   5       17.07       18.90      2.39 o
   3  13   5       50.74       48.01      3.04 o
   4  13   5        0.71       -1.40      1.40 o
   5  13   5        3.42       -1.41      1.41 o
   6  13   5       23.73       26.74      2.19 o
   7  13   5        1.37        3.50      1.65 o
   8  13   5       31.25       34.94      2.28 o
   9  13   5        1.90       -1.82      2.56 o
  10  13   5        7.26       12.51      3.13 o
  11  13   5        0.00       -2.52      2.52 o
  12  13   5        7.15       10.78      6.84 o
  -7  14   5        0.09        3.62      6.12 o
  -6  14   5        2.88        2.64      2.52 o
  -5  14   5       27.21       30.45      3.08 o
  -4  14   5       32.33       33.41      3.11 o
  -3  14   5        4.44       -1.48      1.98 o
  -2  14   5        5.58        7.28      2.04 o
  -1  14   5        7.92        7.43      3.00 o
   0  14   5        0.59       -0.43      1.87 o
   1  14   5        0.08       -1.83      1.83 o
   2  14   5       34.29       23.81      2.89 o
   3  14   5       55.76       54.93      3.65 o
   4  14   5       13.75       10.36      2.11 o
   5  14   5       20.57       13.96      2.18 o
   6  14   5       47.39       46.92      3.39 o
   7  14   5       16.16       18.21      2.21 o
   8  14   5       94.53       86.14      4.28 o
   9  14   5        3.77        0.07      2.75 o
  10  14   5        1.23        5.98      3.03 o
  11  14   5        8.08       12.74      3.51 o
  -5  15   5        1.02        1.27      2.60 o
  -4  15   5        7.98       12.38      2.71 o
  -3  15   5       13.42       14.91      3.09 o
  -2  15   5        6.69       -0.65      4.01 o
  -1  15   5        6.84        6.13      3.09 o
   0  15   5       63.19       73.11      4.43 o
   1  15   5        3.13        2.73      2.14 o
   2  15   5        7.08        2.95      2.35 o
   3  15   5        0.63       -2.10      2.10 o
   4  15   5        2.27        0.48      4.43 o
   5  15   5        3.11        1.59      1.96 o
   6  15   5       15.94       17.78      2.55 o
   7  15   5       28.92       38.64      5.65 o
   8  15   5        1.52        2.85      1.98 o
   9  15   5        0.24        0.32      2.33 o
  10  15   5       13.66       16.85      4.29 o
  -4  16   5        0.02       -0.54      4.07 o
  -3  16   5        2.70        0.54      3.35 o
  -2  16   5        0.04        1.08      3.26 o
  -1  16   5        1.85        3.59      3.19 o
   0  16   5       46.80       60.95      6.40 o
   1  16   5       10.88        8.24      2.84 o
   2  16   5       14.17       15.40      3.08 o
   3  16   5       26.85       36.78      3.72 o
   4  16   5        1.33       -3.60      3.60 o
   5  16   5       11.76        9.26      4.66 o
   6  16   5        1.30       -3.24      3.24 o
   7  16   5        3.67        0.65      6.53 o
   8  16   5       29.25       31.54      5.02 o
   9  16   5       17.92       19.99      5.70 o
  -2  17   5        2.27       -1.70      3.46 o
  -1  17   5        0.12        4.59      3.52 o
   0  17   5        0.80        3.75      3.64 o
   1  17   5        4.91        5.01      3.51 o
   2  17   5        0.84       -2.60      2.60 o
   3  17   5        2.25       -2.63      3.53 o
   4  17   5        0.59       -3.15      3.15 o
   5  17   5        6.27        7.53      4.13 o
   6  17   5        0.02       -3.24      3.24 o
   7  17   5       31.78       40.59      5.68 o
   1  18   5        0.96       -3.32      5.60 o
   2  18   5        0.04       -4.64      4.64 o
   3  18   5        1.30       -0.44      3.95 o
  -4 -13   6       82.11       84.39     12.96 o
  -3 -13   6        2.55        5.60      3.59 o
  -2 -13   6       10.37       10.93      4.09 o
  -1 -13   6       60.77       76.31      7.48 o
   0 -13   6        1.41        0.36      5.91 o
   1 -13   6        0.02       -3.66      5.10 o
  -7 -12   6        0.17        2.49      6.43 o
  -6 -12   6       33.79       33.92      5.52 o
  -5 -12   6        9.96       12.63      4.81 o
  -4 -12   6        3.64       -3.23      3.87 o
  -3 -12   6        6.33       10.50      4.77 o
  -2 -12   6       10.82       15.55      3.75 o
  -1 -12   6       13.29       23.99      4.04 o
   0 -12   6        2.70        0.20      7.15 o
   1 -12   6        4.46        6.57      4.91 o
   2 -12   6        1.72       -4.11      8.29 o
   3 -12   6        0.89        4.07      5.41 o
   4 -12   6        2.33        6.01      6.84 o
  -8 -11   6       15.13       22.80      7.67 o
  -7 -11   6        6.20        3.52      6.22 o
  -6 -11   6        3.51        2.06      3.66 o
  -5 -11   6        3.59        9.02      5.60 o
  -4 -11   6        2.40        1.04      3.73 o
  -3 -11   6       10.12       12.00      4.31 o
  -2 -11   6       62.67       75.56      5.09 o
  -1 -11   6        0.01       -2.01      2.75 o
   0 -11   6        3.41        4.50      3.23 o
   1 -11   6        2.39       -1.55      4.10 o
   2 -11   6        1.93       -5.29      5.29 o
   3 -11   6       17.49       14.42      6.43 o
   4 -11   6        1.11       -2.75      2.75 o
   5 -11   6        9.08        5.10      4.27 o
  -9 -10   6        1.49        3.32      6.01 o
  -8 -10   6       22.22       29.62      6.44 o
  -7 -10   6       83.54      112.36     11.19 o
  -6 -10   6       39.21       46.99      7.26 o
  -5 -10   6        6.96       -1.23      4.25 o
  -4 -10   6        1.12        3.36      4.15 o
  -3 -10   6       12.45        8.40      3.81 o
  -2 -10   6       17.42       18.24      3.71 o
  -1 -10   6       12.18        7.29      2.89 o
   0 -10   6       60.80       58.68      4.72 o
   1 -10   6        0.15        1.23      3.76 o
   2 -10   6        3.48       -1.13      5.29 o
   3 -10   6       13.77       17.40      2.98 o
   4 -10   6        0.34       -1.76      2.65 o
   5 -10   6        7.03        4.59      3.02 o
   6 -10   6        5.64        0.03      4.46 o
   7 -10   6        5.15        9.03      4.25 o
 -10  -9   6        5.70       10.99      6.63 o
  -9  -9   6        0.01        0.49      7.15 o
  -8  -9   6        7.64        2.20      4.67 o
  -7  -9   6       15.74        9.33      5.60 o
  -6  -9   6        7.64        7.29      3.42 o
  -5  -9   6       32.43       39.77      4.68 o
  -4  -9   6        6.31        3.69      3.30 o
  -3  -9   6        4.99        2.52      2.21 o
  -2  -9   6        1.99        0.19      2.31 o
  -1  -9   6       58.39       70.43      3.80 o
   0  -9   6       15.72       18.54      3.23 o
   1  -9   6        3.72        4.55      2.37 o
   2  -9   6       28.21       27.86      2.83 o
   3  -9   6       55.41       53.11      3.79 o
   4  -9   6        1.96        2.61      2.61 o
   5  -9   6        4.20        0.53      2.78 o
   6  -9   6        6.01        4.70      2.83 o
   7  -9   6        2.55        0.84      2.69 o
   8  -9   6       10.48       20.20      3.76 o
 -11  -8   6       42.23       48.30      9.33 o
 -10  -8   6        6.32        9.94      5.40 o
  -9  -8   6        6.66       10.02      5.12 o
  -8  -8   6       17.38       26.96      5.45 o
  -7  -8   6        0.41       -1.38      3.60 o
  -6  -8   6       16.03        9.74      5.18 o
  -5  -8   6       15.02       15.15      3.57 o
  -4  -8   6        3.84        7.26      3.94 o
  -3  -8   6       23.49        9.79      2.36 o
  -2  -8   6      309.45      305.51     18.21 o
  -1  -8   6      230.37      214.48      5.89 o
   0  -8   6        6.52        7.53      2.35 o
   1  -8   6      236.19      220.45      9.88 o
   2  -8   6        1.70        3.04      1.90 o
   3  -8   6       32.05       38.60      3.39 o
   4  -8   6        0.35       -1.72      2.05 o
   5  -8   6        3.14        3.82      2.13 o
   6  -8   6        2.47        3.83      2.50 o
   7  -8   6        1.87        0.60      2.74 o
   8  -8   6        2.84        6.85      5.67 o
   9  -8   6        6.41        7.03      5.04 o
 -11  -7   6        7.66       11.43      4.88 o
 -10  -7   6        5.91        6.70      4.30 o
  -9  -7   6       28.70       27.39      4.88 o
  -8  -7   6       11.40        6.05      4.22 o
  -7  -7   6        2.83        4.35      4.35 o
  -6  -7   6      305.39      268.46     15.13 o
  -5  -7   6        4.11        2.07      4.35 o
  -4  -7   6      288.58      297.48     18.45 o
  -3  -7   6       29.95       26.66      2.89 o
  -2  -7   6       27.20       17.16      2.24 o
  -1  -7   6      906.80      898.07     15.68 o
   0  -7   6       42.31       50.10      3.07 o
   1  -7   6      334.41      319.38      6.68 o
   2  -7   6       68.68       69.89      2.81 o
   3  -7   6       27.47       16.31      3.14 o
   4  -7   6      109.20      120.58      4.39 o
   5  -7   6       27.13       28.63      2.76 o
   6  -7   6       60.44       55.93      4.09 o
   7  -7   6       13.74       11.72      2.99 o
   8  -7   6        0.03        3.03      2.68 o
   9  -7   6       13.00       17.59      3.58 o
  10  -7   6        4.74        6.45      6.01 o
 -12  -6   6        0.61       -6.12      6.12 o
 -11  -6   6        0.08        1.65      4.30 o
 -10  -6   6       28.84       22.68      4.90 o
  -9  -6   6        6.40        8.62      3.86 o
  -8  -6   6        0.99        3.60      3.63 o
  -7  -6   6        0.81        0.19      2.90 o
  -6  -6   6        1.42       -0.60      4.35 o
  -5  -6   6       84.68       95.57      8.91 o
  -4  -6   6      117.69      119.61      9.54 o
  -3  -6   6       37.86       37.94      6.01 o
  -2  -6   6        3.91        3.47      1.80 o
  -1  -6   6       39.54       42.19      2.55 o
   0  -6   6        7.16        4.93      1.97 o
   1  -6   6        0.40       -1.09      1.09 o
   2  -6   6       41.45       45.42      2.30 o
   3  -6   6       86.57       78.27      3.55 o
   4  -6   6      390.01      381.55      7.21 o
   5  -6   6      284.62      279.71      5.97 o
   6  -6   6        4.99        2.21      2.09 o
   7  -6   6       32.86       32.87      3.52 o
   8  -6   6        0.01       -0.49      3.45 o
   9  -6   6        1.13        2.66      2.89 o
  10  -6   6        3.62        4.73      3.36 o
 -12  -5   6        0.01        2.72      6.71 o
 -11  -5   6       67.24       68.26      8.97 o
 -10  -5   6       40.16       43.70      5.50 o
  -9  -5   6        0.00        1.17      3.28 o
  -8  -5   6       95.23       85.55      6.01 o
  -7  -5   6       26.95       35.03      4.34 o
  -6  -5   6        2.91       -0.66      2.87 o
  -5  -5   6        3.25       -2.49      2.49 o
  -4  -5   6      284.58      287.53     14.51 o
  -3  -5   6      421.27      418.94     23.11 o
  -2  -5   6       18.17       16.46      3.63 o
  -1  -5   6      448.77      418.42      9.04 o
   0  -5   6       28.61       33.91      1.92 o
   1  -5   6        0.07       -0.85      0.85 o
   2  -5   6        6.05        7.28      1.43 o
   3  -5   6      161.88      155.98      6.54 o
   4  -5   6      230.50      219.72      5.85 o
   5  -5   6       45.45       44.80      2.52 o
   6  -5   6       12.28       10.58      3.38 o
   7  -5   6       31.39       23.19      3.27 o
   8  -5   6        3.08        2.15      2.61 o
   9  -5   6        0.08        0.31      2.53 o
  10  -5   6        9.79        8.26      2.68 o
  11  -5   6        1.14        0.95      3.59 o
 -12  -4   6        8.04       10.80     14.20 o
 -11  -4   6       55.26       76.33      9.21 o
 -10  -4   6       33.98       31.45      7.02 o
  -9  -4   6       51.54       43.13     13.99 o
  -8  -4   6       18.67       15.64      5.91 o
  -7  -4   6      183.16      210.94     10.86 o
  -6  -4   6       50.75       35.02      4.00 o
  -5  -4   6        9.43        8.79      2.83 o
  -4  -4   6        0.85        2.48      2.30 o
  -3  -4   6        1.54        1.39      1.44 o
  -2  -4   6      505.65      470.08     13.89 o
  -1  -4   6      162.86      187.22      6.22 o
   0  -4   6      160.84      164.32      2.82 o
   1  -4   6      368.43      374.31      5.32 o
   2  -4   6       24.07       24.41      1.63 o
   3  -4   6      100.41       90.61      2.91 o
   4  -4   6       33.44       29.29      2.01 o
   5  -4   6      251.13      242.85      5.11 o
   6  -4   6       51.43       54.00      2.93 o
   7  -4   6      141.80      138.31      5.66 o
   8  -4   6        7.27        5.12      2.56 o
   9  -4   6        8.35        9.14      2.88 o
  10  -4   6        3.42        3.91      3.00 o
  11  -4   6        6.00        4.56      5.80 o
 -12  -3   6        8.07       23.51      7.57 o
 -11  -3   6        0.85        9.29      6.57 o
 -10  -3   6        1.57       -0.40      5.62 o
  -9  -3   6       23.55       19.17      6.07 o
  -8  -3   6        1.28        0.81      4.53 o
  -7  -3   6      123.77      122.59      8.62 o
  -6  -3   6      161.25      160.60      9.12 o
  -5  -3   6      224.29      227.39      9.98 o
  -4  -3   6        4.78        2.62      1.21 o
  -3  -3   6       42.28       34.64      2.04 o
  -2  -3   6      164.99      166.68      6.74 o
  -1  -3   6      339.06      321.71      5.37 o
   0  -3   6     1029.13      982.63     11.60 o
   1  -3   6      125.67      132.51      2.59 o
   2  -3   6        0.77       -1.21      1.74 o
   3  -3   6      203.09      191.78      4.09 o
   4  -3   6       33.27       31.03      2.72 o
   5  -3   6      138.54      120.87      5.74 o
   6  -3   6        0.01        3.49      3.90 o
   7  -3   6       11.61        5.26      2.35 o
   8  -3   6       13.51       12.73      2.75 o
   9  -3   6       91.15      104.40      4.57 o
  10  -3   6        0.23        0.79      2.89 o
  11  -3   6       32.03       38.72      6.12 o
  12  -3   6        1.87        6.84      5.60 o
 -13  -2   6        2.10        2.69      9.95 o
 -12  -2   6        8.68       13.82     21.25 o
 -11  -2   6        1.99        2.23     10.99 o
 -10  -2   6       18.74       21.34      6.67 o
  -9  -2   6        1.77        0.92      8.08 o
  -8  -2   6        2.42        6.31      4.72 o
  -7  -2   6      104.19      113.36      8.31 o
  -6  -2   6      339.17      330.43     13.99 o
  -5  -2   6       47.10       32.43      4.63 o
  -4  -2   6       36.46       36.93      1.70 o
  -3  -2   6      168.75      168.41      4.59 o
  -2  -2   6      714.02      822.35     13.78 o
  -1  -2   6      306.46      306.75      5.33 o
   0  -2   6      935.94      908.11     12.91 o
   1  -2   6      213.59      219.71      3.46 o
   2  -2   6       35.65       39.83      1.69 o
   3  -2   6        0.33       -1.14      1.14 o
   4  -2   6        3.81        2.38      1.14 o
   5  -2   6       17.32       22.62      1.98 o
   6  -2   6      148.79      146.47      5.30 o
   7  -2   6       21.98       19.46      2.71 o
   8  -2   6        0.09       -0.66      2.84 o
   9  -2   6        0.00        0.27      1.89 o
  10  -2   6       16.89       22.94      4.18 o
  11  -2   6        0.99        2.80      3.22 o
  12  -2   6        2.22        1.24      4.77 o
 -13  -1   6       27.71       35.89     16.58 o
 -12  -1   6       27.50       24.45     13.68 o
 -11  -1   6      110.25      128.72     11.15 o
 -10  -1   6        0.25       10.92      6.15 o
  -9  -1   6        8.45       16.72      5.87 o
  -8  -1   6        0.18       -2.98      4.38 o
  -7  -1   6       53.56       57.46     18.35 o
  -6  -1   6       85.37       84.08      3.80 o
  -5  -1   6      161.67      176.78      6.80 o
  -4  -1   6       50.24       51.59      1.75 o
  -3  -1   6      408.92      469.76      9.91 o
  -2  -1   6      655.47      664.85     11.42 o
  -1  -1   6        1.25        3.70      0.57 o
   0  -1   6        7.88        7.13      0.65 o
   1  -1   6       22.70       19.56      0.94 o
   2  -1   6      189.80      192.74      4.77 o
   3  -1   6      166.50      178.62      4.13 o
   4  -1   6      205.82      201.60      3.93 o
   5  -1   6        9.68        9.21      1.75 o
   6  -1   6       53.51       52.98      3.27 o
   7  -1   6      326.93      299.94      9.35 o
   8  -1   6        1.00        0.73      1.60 o
   9  -1   6        3.14       -1.03      3.08 o
  10  -1   6       31.03       20.93      4.03 o
  11  -1   6        0.16        1.28      3.00 o
  12  -1   6        2.17       -1.04      4.35 o
  13  -1   6        0.57        0.41      5.18 o
 -13   0   6        0.49        6.01     20.83 o
 -12   0   6       27.58       26.15     11.92 o
 -11   0   6       33.55       35.12      7.79 o
 -10   0   6       69.00       69.33     16.79 o
  -9   0   6        9.38       14.11     10.26 o
  -8   0   6      232.67      231.68      9.95 o
  -7   0   6       44.90       43.98      3.45 o
  -6   0   6        9.98        8.19      1.82 o
  -5   0   6       11.39       11.95      1.21 o
  -4   0   6       61.81       65.39      1.65 o
  -3   0   6      932.27     1045.66     13.82 o
  -2   0   6       73.99       72.66      1.98 o
  -1   0   6      565.25      534.30      5.93 o
   0   0   6     1225.13     1390.45     15.90 o
   1   0   6      684.87      779.18     10.32 o
   2   0   6       41.69       41.48      1.81 o
   3   0   6       47.16       45.35      1.90 o
   4   0   6        1.54        3.24      0.96 o
   5   0   6      946.31      948.58     15.51 o
   6   0   6      242.41      224.43      5.62 o
   7   0   6      129.56      119.18      3.87 o
   8   0   6        2.03       -1.73      1.73 o
   9   0   6        0.56       -1.29      2.03 o
  10   0   6        0.96        0.13      2.71 o
  11   0   6        0.90        1.99      3.21 o
  12   0   6        0.73       -1.47      3.00 o
  13   0   6        1.48       -2.28      4.56 o
 -13   1   6       25.00       33.14      9.08 o
 -12   1   6        0.47       11.54     11.40 o
 -11   1   6       16.80       23.59      7.02 o
 -10   1   6        7.36        6.52      2.99 o
  -9   1   6        0.71        0.05      2.07 o
  -8   1   6      269.56      298.74      9.32 o
  -7   1   6       89.79       89.32      5.81 o
  -6   1   6       79.23       81.47      4.09 o
  -5   1   6      198.49      208.86      3.77 o
  -4   1   6      148.93      137.45      3.46 o
  -3   1   6       26.41       24.76      1.94 o
  -2   1   6       51.13       61.10      1.81 o
  -1   1   6      151.86      166.96      2.51 o
   0   1   6     2118.81     2061.96     21.76 o
   1   1   6      225.44      234.94      3.30 o
   2   1   6      551.24      546.58      6.48 o
   3   1   6      345.63      317.45      4.58 o
   4   1   6        8.13        6.28      1.61 o
   5   1   6      346.68      305.55      5.71 o
   6   1   6      515.30      487.40      8.24 o
   7   1   6      207.76      203.21      4.87 o
   8   1   6       45.74       36.39      2.97 o
   9   1   6        0.04        2.46      2.26 o
  10   1   6        2.83        2.25      3.07 o
  11   1   6       37.99       43.09      5.80 o
  12   1   6       10.21        2.08      3.33 o
  13   1   6       37.88       50.79      8.91 o
 -13   2   6       28.16       39.82      9.64 o
 -12   2   6        2.83        5.63      7.17 o
 -11   2   6       51.56       58.39      5.46 o
 -10   2   6       17.81       21.77      3.82 o
  -9   2   6       44.42       47.31      4.36 o
  -8   2   6      118.76      116.66      5.87 o
  -7   2   6      149.99      141.00      5.99 o
  -6   2   6        0.09       -1.17      1.73 o
  -5   2   6       71.23       75.97      2.68 o
  -4   2   6       89.05       90.27      2.79 o
  -3   2   6      116.67      113.62      3.05 o
  -2   2   6      118.27      150.35      3.10 o
  -1   2   6        1.46        0.87      0.53 o
   0   2   6      158.07      185.27      2.79 o
   1   2   6     1722.39     1743.69     17.54 o
   2   2   6      758.76      711.53      7.61 o
   3   2   6      475.60      468.06      6.35 o
   4   2   6      272.06      305.68      5.99 o
   5   2   6      254.70      233.61      5.17 o
   6   2   6       18.87       15.30      1.84 o
   7   2   6        0.44       -0.45      2.51 o
   8   2   6       37.25       33.24      3.23 o
   9   2   6        9.46        9.46      2.65 o
  10   2   6      124.92      126.19      6.24 o
  11   2   6        0.18        1.47      2.65 o
  12   2   6        0.19        1.53      3.36 o
  13   2   6       14.73        8.08      5.60 o
 -12   3   6        6.65        3.26      3.42 o
 -11   3   6        1.42       -0.12      2.77 o
 -10   3   6        2.96        6.83      4.35 o
  -9   3   6        1.87        0.11      5.65 o
  -8   3   6        0.30        0.96      2.05 o
  -7   3   6      512.99      509.09     12.97 o
  -6   3   6        1.92        3.04      1.30 o
  -5   3   6        4.86       10.09      2.81 o
  -4   3   6       56.26       70.33      2.57 o
  -3   3   6       48.53       41.75      2.17 o
  -2   3   6      749.92      810.04     10.28 o
  -1   3   6     1700.90     1914.22     18.02 o
   0   3   6     1369.56     1479.08     14.15 o
   1   3   6      671.39      721.41      7.33 o
   2   3   6     1173.21     1291.85     12.33 o
   3   3   6     1698.96     1818.97     30.29 o
   4   3   6       71.28       78.90      4.43 o
   5   3   6       17.74       25.50      2.49 o
   6   3   6        7.98        8.86      1.23 o
   7   3   6      117.25      113.95      4.77 o
   8   3   6        0.50       -1.62      1.62 o
   9   3   6        0.05        3.53      2.28 o
  10   3   6       22.79       22.64      3.54 o
  11   3   6       45.69       38.65      4.31 o
  12   3   6        0.68        2.08      2.78 o
  13   3   6        1.24       -2.98      3.03 o
  14   3   6       63.80       71.31     10.37 o
 -12   4   6       23.68       23.62      4.84 o
 -11   4   6       14.38       16.93      3.91 o
 -10   4   6        0.12       -0.75      2.43 o
  -9   4   6       42.87       50.90      4.70 o
  -8   4   6       39.09       47.95      4.35 o
  -7   4   6        5.79        7.45      4.69 o
  -6   4   6       34.55       39.52      2.52 o
  -5   4   6      255.10      271.77      6.09 o
  -4   4   6      312.55      327.07      6.71 o
  -3   4   6      398.03      452.53      7.34 o
  -2   4   6      484.70      494.06      6.91 o
  -1   4   6     3813.54     3952.95     36.35 o
   0   4   6        0.82        0.79      1.13 o
   1   4   6      350.58      357.77      4.40 o
   2   4   6     1301.29     1397.88     13.13 o
   3   4   6      215.19      241.12      3.75 o
   4   4   6     1200.87     1319.48     19.63 o
   5   4   6      140.81      156.04      3.72 o
   6   4   6      152.01      152.11      4.74 o
   7   4   6       18.81       27.35      3.63 o
   8   4   6        1.14        2.05      2.39 o
   9   4   6      224.22      234.68      7.91 o
  10   4   6       15.23       17.56      3.21 o
  11   4   6        4.34        4.57      2.75 o
  12   4   6       21.44       14.89      3.62 o
  13   4   6        0.45       -0.68      2.92 o
  14   4   6        1.27       -0.21      4.77 o
 -12   5   6        3.15        7.06      3.89 o
 -11   5   6        2.68        2.07      3.33 o
 -10   5   6        0.28       -1.82      2.70 o
  -9   5   6        8.68       12.97      3.27 o
  -8   5   6      278.58      290.53     10.97 o
  -7   5   6      157.83      149.20      4.83 o
  -6   5   6      225.17      220.22      6.43 o
  -5   5   6       19.87       18.53      1.86 o
  -4   5   6      105.29      111.85      5.00 o
  -3   5   6      608.53      603.79      8.35 o
  -2   5   6       16.04       25.85      1.16 o
  -1   5   6      259.66      272.00      3.43 o
   0   5   6      755.29      779.10      7.62 o
   1   5   6      246.71      248.16      3.66 o
   2   5   6      565.02      553.41      6.11 o
   3   5   6      213.22      234.34      3.66 o
   4   5   6        0.10        5.05      1.00 o
   5   5   6        3.17       -0.15      1.36 o
   6   5   6      186.86      191.54     10.26 o
   7   5   6       31.97       23.26      5.49 o
   8   5   6        2.38        2.89      2.77 o
   9   5   6        2.73        3.61      2.98 o
  10   5   6      186.33      174.60      7.51 o
  11   5   6       93.34       92.75      9.16 o
  12   5   6       23.01       26.67      4.09 o
  13   5   6        3.19        6.61      3.32 o
  14   5   6        3.64        0.21      6.01 o
 -12   6   6        0.14       -0.54      3.30 o
 -11   6   6        1.06        1.27      3.18 o
 -10   6   6        3.21        5.42      3.43 o
  -9   6   6        7.12        4.69      3.07 o
  -8   6   6        2.83        0.45      1.77 o
  -7   6   6       57.50       48.47      3.31 o
  -6   6   6       87.35       82.40      3.59 o
  -5   6   6      150.08      155.86      4.66 o
  -4   6   6      509.17      530.22     10.12 o
  -3   6   6      426.51      450.39      6.78 o
  -2   6   6      101.21       90.50      2.12 o
  -1   6   6      613.88      625.74      6.42 o
   0   6   6        4.02        3.55      0.64 o
   1   6   6      313.57      343.34      4.02 o
   2   6   6      518.65      530.22      6.74 o
   3   6   6       17.03       25.51      1.30 o
   4   6   6      616.25      664.82      9.56 o
   5   6   6      132.87      142.71      3.67 o
   6   6   6       35.59       53.82      9.12 o
   7   6   6        6.73        5.07      2.63 o
   8   6   6       37.70       39.20      4.63 o
   9   6   6        0.35       -2.59      2.59 o
  10   6   6        9.10       13.00      4.03 o
  11   6   6        1.37       -2.22      2.32 o
  12   6   6        3.69        9.99      3.40 o
  13   6   6       21.87       31.39      5.59 o
  14   6   6       10.68       11.59      3.98 o
 -11   7   6        4.48        1.14      3.61 o
 -10   7   6        1.94        1.35      3.03 o
  -9   7   6        2.13        2.17      4.08 o
  -8   7   6        6.78        4.09      2.03 o
  -7   7   6      130.25      133.76      6.94 o
  -6   7   6      534.09      494.28     14.33 o
  -5   7   6       20.47       14.63      2.02 o
  -4   7   6        7.27        8.07      1.61 o
  -3   7   6       48.74       54.69      2.15 o
  -2   7   6       58.02       59.91      2.51 o
  -1   7   6     1621.64     1627.34     18.10 o
   0   7   6       42.61       49.18      1.40 o
   1   7   6      637.63      644.99      6.76 o
   2   7   6     2441.90     2776.41     29.15 o
   4   7   6       62.99       84.16      2.03 o
   5   7   6        3.99        0.03      1.05 o
   6   7   6       22.62       28.89      2.82 o
   7   7   6      218.82      225.73     11.54 o
   8   7   6       95.65       97.29      7.15 o
   9   7   6       13.75       12.45      3.74 o
  10   7   6        1.65        4.12      3.48 o
  11   7   6        1.42        0.10      3.29 o
  12   7   6       12.38       20.68      4.26 o
  13   7   6       63.77       65.43      5.80 o
  14   7   6       11.38        6.43      4.35 o
 -11   8   6        3.05        3.19      3.55 o
 -10   8   6        0.86       -0.23      3.11 o
  -9   8   6        5.44        2.73      2.91 o
  -8   8   6        0.73       -0.67      2.69 o
  -7   8   6       43.46       34.25      2.95 o
  -6   8   6       23.47       26.67      4.01 o
  -5   8   6      171.02      158.11      5.04 o
  -4   8   6       42.67       44.09      2.25 o
  -3   8   6        0.04        0.66      1.64 o
  -2   8   6       82.09       79.39      2.45 o
  -1   8   6      273.38      283.12      4.17 o
   0   8   6        2.83        2.90      0.74 o
   1   8   6      613.41      591.10      6.38 o
   2   8   6      713.42      798.48      9.47 o
   3   8   6        0.29        4.64      1.27 o
   4   8   6      148.67      168.58      2.90 o
   5   8   6        0.22       -0.41      0.77 o
   6   8   6      111.84      104.95      4.39 o
   7   8   6       26.49       35.54      2.81 o
   8   8   6       28.29       26.62      2.62 o
   9   8   6        0.48       -1.24      2.74 o
  10   8   6       11.86       14.68      4.22 o
  11   8   6        6.37        5.04      8.08 o
  12   8   6       16.32       20.19      3.86 o
  13   8   6        2.08        1.72      3.12 o
 -10   9   6        0.11        1.39      2.44 o
  -9   9   6        0.45        0.82      2.23 o
  -8   9   6        0.06       -1.31      2.45 o
  -7   9   6        1.14        4.25      2.13 o
  -6   9   6      181.80      170.86     10.56 o
  -5   9   6       44.36       43.22      3.17 o
  -4   9   6      133.99      140.40      4.60 o
  -3   9   6        6.20        4.12      1.37 o
  -2   9   6        9.79       18.31      1.57 o
  -1   9   6       35.79       36.26      1.76 o
   0   9   6       88.43       88.99      2.23 o
   1   9   6      167.93      184.07      3.57 o
   2   9   6        1.11        5.40      1.29 o
   3   9   6        5.47        7.30      1.04 o
   4   9   6       53.37       62.13      1.87 o
   5   9   6      168.68      163.01      3.48 o
   6   9   6       99.86       91.21      4.09 o
   7   9   6       40.53       50.71      6.72 o
   8   9   6       61.19       67.06      4.32 o
   9   9   6        8.17        4.65      2.08 o
  10   9   6       27.63       32.73      3.14 o
  11   9   6        0.07        0.28      1.97 o
  12   9   6       23.53       22.64      3.07 o
  13   9   6        0.37       -1.44      2.93 o
 -10  10   6        6.33        3.78      2.96 o
  -9  10   6        4.16        2.60      3.84 o
  -8  10   6        0.00        1.90      3.02 o
  -7  10   6        0.01        0.76      2.23 o
  -6  10   6       45.73       40.55      6.37 o
  -5  10   6       92.07      109.74      3.84 o
  -4  10   6        7.09        7.39      1.62 o
  -3  10   6       50.73       54.16      3.49 o
  -2  10   6      514.87      554.09      8.40 o
  -1  10   6        1.25        1.75      1.25 o
   0  10   6      202.41      194.41      3.67 o
   1  10   6       66.33       62.14      2.16 o
   2  10   6      198.25      181.84      3.50 o
   3  10   6      538.43      550.03      7.76 o
   4  10   6      117.99      116.28      3.24 o
   5  10   6       57.33       56.46      2.26 o
   6  10   6       45.55       46.90      2.25 o
   7  10   6       69.38       68.65      4.06 o
   8  10   6       59.80       72.81      4.17 o
   9  10   6       10.60       13.74      2.50 o
  10  10   6        8.95       11.20      2.78 o
  11  10   6       30.58       36.86      3.41 o
  12  10   6        5.46        3.17      2.44 o
  13  10   6       15.80       12.33      2.62 o
  -9  11   6        4.00        2.26      3.18 o
  -8  11   6        0.02        1.49      2.84 o
  -7  11   6       41.02       36.98      5.34 o
  -6  11   6       89.36       78.97      4.50 o
  -5  11   6      180.84      170.81      4.98 o
  -4  11   6        5.74        1.12      2.48 o
  -3  11   6      144.63      125.74      3.97 o
  -2  11   6      215.87      232.42      4.88 o
  -1  11   6      126.31      124.89      3.45 o
   0  11   6       62.60       67.37      2.73 o
   1  11   6        7.02        4.80      1.56 o
   2  11   6      152.81      147.69      4.61 o
   3  11   6      128.87      131.07      3.85 o
   4  11   6       42.80       33.56      2.15 o
   5  11   6      115.18      109.87      3.47 o
   6  11   6     1262.94     1204.00     34.44 o
   7  11   6       30.95       32.30      2.01 o
   8  11   6       58.40       51.86      3.91 o
   9  11   6        1.80        3.31      3.37 o
  10  11   6       33.46       35.16      3.61 o
  11  11   6       32.03       32.58      5.04 o
  12  11   6        5.80        3.73      2.61 o
  13  11   6        1.83        1.06      4.06 o
  -9  12   6        0.07        5.18      4.15 o
  -8  12   6        9.12        5.74      2.82 o
  -7  12   6        6.16        6.85      4.40 o
  -6  12   6       18.12       21.01      3.07 o
  -5  12   6        3.52        1.39      2.14 o
  -4  12   6      101.35      103.20      7.13 o
  -3  12   6       11.73        7.89      2.16 o
  -2  12   6       57.21       56.22      3.78 o
  -1  12   6        0.65       -1.61      1.83 o
   0  12   6        0.91       -1.23      1.75 o
   1  12   6       57.34       60.63      3.21 o
   2  12   6      377.21      363.30      5.76 o
   3  12   6        4.68        1.91      1.42 o
   4  12   6      267.96      251.60      6.25 o
   5  12   6        3.19        8.18      1.77 o
   6  12   6      160.26      170.46      4.57 o
   7  12   6       11.47        5.87      1.97 o
   8  12   6        5.51        5.77      4.84 o
   9  12   6        2.88        1.98      2.39 o
  10  12   6       52.59       51.38      7.19 o
  11  12   6        0.85       -1.79      2.57 o
  12  12   6        2.33        3.70      2.78 o
  -8  13   6        1.72        1.59      3.40 o
  -7  13   6        0.34        1.34      5.65 o
  -6  13   6        5.95        7.13      2.61 o
  -5  13   6        3.26        1.25      2.99 o
  -4  13   6       23.94       24.87      3.08 o
  -3  13   6       16.08       13.22      2.31 o
  -2  13   6       35.47       36.09      2.77 o
  -1  13   6       29.91       31.83      2.53 o
   0  13   6       16.40        8.57      2.22 o
   1  13   6        0.99       -2.20      2.20 o
   2  13   6      137.13      139.85      5.34 o
   3  13   6       33.69       31.76      2.12 o
   4  13   6      263.83      271.90      5.76 o
   5  13   6      176.93      178.45      4.83 o
   6  13   6       13.59       11.44      1.86 o
   7  13   6       13.19        9.27      1.84 o
   8  13   6       28.95       27.64      2.27 o
   9  13   6        5.09       10.32      3.12 o
  10  13   6        6.49        8.26      3.01 o
  11  13   6       15.39       22.80      3.68 o
  12  13   6        9.14       11.98      3.45 o
  -7  14   6        5.24        3.95      3.56 o
  -6  14   6        6.52        0.77      4.97 o
  -5  14   6       18.09       18.99      4.28 o
  -4  14   6       29.58       31.02      3.03 o
  -3  14   6       24.66       26.11      2.79 o
  -2  14   6        4.12        5.69      2.39 o
  -1  14   6        2.43        5.32      2.92 o
   0  14   6        9.43        3.93      2.09 o
   1  14   6        1.69        1.21      1.97 o
   2  14   6       93.58       85.49      5.33 o
   3  14   6      129.29      143.16      5.95 o
   4  14   6      128.21      126.73      4.66 o
   5  14   6      147.37      142.85      4.49 o
   6  14   6      154.77      166.24      7.06 o
   7  14   6        4.29        2.82      2.48 o
   8  14   6        3.27        1.47      1.77 o
   9  14   6       24.56       21.57      3.38 o
  10  14   6        3.69        9.03      3.21 o
  11  14   6        7.70       14.13      4.54 o
  -5  15   6        2.03        2.78      3.79 o
  -4  15   6        3.74        0.76      3.43 o
  -3  15   6        0.45        1.94      2.19 o
  -2  15   6       82.27       87.93      5.74 o
  -1  15   6       12.48       15.17      3.71 o
   0  15   6        3.95        6.29      2.64 o
   1  15   6        1.15       -2.22      2.22 o
   2  15   6       76.10       73.87      4.32 o
   3  15   6       62.49       69.36      4.17 o
   4  15   6       14.21        5.80      4.77 o
   5  15   6        4.16        0.44      3.28 o
   6  15   6        0.13       -1.99      1.99 o
   7  15   6       12.85       13.36      4.58 o
   8  15   6       13.25       14.07      2.19 o
   9  15   6       27.19       33.24      3.55 o
  10  15   6        6.77       17.95      3.68 o
  -4  16   6        0.97        0.52      2.29 o
  -3  16   6        1.13       -2.72      3.13 o
  -2  16   6        2.02        8.25      3.72 o
  -1  16   6        3.29        1.19      3.06 o
   0  16   6       60.26       66.04      5.31 o
   1  16   6        9.99       11.12      2.90 o
   2  16   6       10.36       10.44      3.05 o
   3  16   6        4.31        1.43      2.71 o
   4  16   6        4.80       -0.13      5.08 o
   5  16   6        0.60        1.06      3.42 o
   6  16   6       18.00       22.61      2.82 o
   7  16   6       43.13       37.68      5.41 o
   8  16   6       25.01       40.35      5.41 o
   9  16   6       13.06       13.38      4.29 o
  -2  17   6       22.79       23.20      4.49 o
  -1  17   6       11.45       16.25      4.19 o
   0  17   6        9.67       15.37      3.96 o
   1  17   6        1.50       -3.14      3.14 o
   2  17   6        1.59        0.19      2.69 o
   3  17   6        7.76        5.05      3.18 o
   4  17   6        0.52       -3.37      3.37 o
   5  17   6       11.75       11.14      4.31 o
   6  17   6        7.12       10.61      7.05 o
   7  17   6        0.70       -3.09      3.63 o
   0  18   6        1.74       -5.60      6.22 o
   1  18   6        0.09       -3.82      4.64 o
   2  18   6        0.69        0.69      3.23 o
   3  18   6        3.22        6.54      3.53 o
   4  18   6        0.44       -3.74      3.74 o
  -5 -12   7        7.34        2.28      6.43 o
  -4 -12   7       11.94       20.52      7.88 o
  -3 -12   7        1.02        4.83      4.13 o
  -2 -12   7       10.12       21.16      4.82 o
  -1 -12   7       14.17       26.18      5.36 o
   0 -12   7        0.60       -2.79      4.56 o
   1 -12   7        3.73       -4.27      6.22 o
   2 -12   7        7.93        6.63      5.52 o
  -7 -11   7        2.38        6.22      6.63 o
  -6 -11   7        1.63        6.22      6.22 o
  -5 -11   7       16.76       13.27      6.84 o
  -4 -11   7        0.57       -5.60      5.60 o
  -3 -11   7        0.04       -3.07      3.07 o
  -2 -11   7        0.12       -1.19      3.33 o
  -1 -11   7        3.41        4.11      3.91 o
   0 -11   7        3.22       -3.72      3.72 o
   1 -11   7        2.13       -0.53      4.41 o
   2 -11   7        0.66       -4.60      4.60 o
   3 -11   7        2.18       -4.71      4.71 o
   4 -11   7       22.27       38.36      6.55 o
  -8 -10   7       27.52       35.24      8.50 o
  -7 -10   7       16.19       10.16      6.22 o
  -6 -10   7        6.49        9.12      5.80 o
  -5 -10   7        0.81        3.11      5.18 o
  -4 -10   7        3.36       10.99      6.01 o
  -3 -10   7        3.62        8.12      3.37 o
  -2 -10   7        7.10       12.02      3.67 o
  -1 -10   7        3.21       -2.64      9.12 o
   0 -10   7        5.62        5.69      6.63 o
   1 -10   7        0.88       -3.68      3.68 o
   2 -10   7        9.39       12.53      4.87 o
   3 -10   7       98.36      122.87      8.63 o
   4 -10   7       23.43       32.92      3.92 o
   5 -10   7        0.07       -0.50      4.04 o
   6 -10   7        8.86       10.35      4.15 o
  -9  -9   7        0.67       -4.15      5.39 o
  -8  -9   7        4.26        7.32      5.39 o
  -7  -9   7       36.16       30.97      6.14 o
  -6  -9   7        3.23        0.21      4.98 o
  -5  -9   7       74.62       78.36      9.33 o
  -4  -9   7       90.76       96.60      9.74 o
  -3  -9   7        7.94        6.58      2.95 o
  -2  -9   7       11.68        9.95      3.22 o
  -1  -9   7        1.97        0.93      2.86 o
   0  -9   7        5.81        8.75      3.68 o
   1  -9   7        1.78       -1.30      3.41 o
   2  -9   7      120.59      128.24     15.44 o
   3  -9   7       51.99       65.40      7.30 o
   4  -9   7       31.41       33.41      3.65 o
   5  -9   7        0.56       -2.68      2.68 o
   6  -9   7        0.45       -3.24      3.24 o
   7  -9   7        3.39        4.42      3.93 o
 -10  -8   7        3.30        7.05      6.43 o
  -9  -8   7        4.37       10.50      5.36 o
  -8  -8   7        2.15       -1.41      4.25 o
  -7  -8   7       10.92        6.26      4.32 o
  -6  -8   7       12.26       21.35      6.01 o
  -5  -8   7       23.10       17.00      5.80 o
  -4  -8   7        5.09       -2.69      4.15 o
  -3  -8   7        1.91        0.35      3.84 o
  -2  -8   7       20.24       28.68      3.72 o
  -1  -8   7        3.73        6.98      3.06 o
   0  -8   7      101.48      100.16      5.06 o
   1  -8   7       55.92       51.28      4.03 o
   2  -8   7       51.86       56.92      3.50 o
   3  -8   7        2.41        7.56      4.42 o
   4  -8   7       93.34      101.21      8.37 o
   5  -8   7       16.19       19.34      4.46 o
   6  -8   7        0.13        0.88      3.39 o
   7  -8   7        0.72       -1.33      2.57 o
   8  -8   7        4.31        1.56      2.91 o
 -11  -7   7        5.04       -2.49      6.01 o
 -10  -7   7        0.38        0.86      4.29 o
  -9  -7   7       27.84       46.10      5.58 o
  -8  -7   7        0.30       -0.01      3.86 o
  -7  -7   7        0.00        1.13      3.70 o
  -6  -7   7        2.00       -1.82      3.46 o
  -5  -7   7      282.63      287.94     15.96 o
  -4  -7   7        0.36       -0.21      4.56 o
  -3  -7   7        2.73        6.67      2.57 o
  -2  -7   7       75.33       67.13      4.63 o
  -1  -7   7       55.26       58.79      3.67 o
   0  -7   7       82.56       77.86      4.30 o
   1  -7   7      147.73      137.99      4.13 o
   2  -7   7       35.78       33.01      2.59 o
   3  -7   7        1.19        1.28      2.17 o
   4  -7   7       10.11        6.15      2.56 o
   5  -7   7       21.06       26.42      4.09 o
   6  -7   7       32.74       26.83      3.59 o
   7  -7   7       16.59       14.41      3.15 o
   8  -7   7       17.13       18.56      3.83 o
   9  -7   7       50.12       51.72      6.23 o
 -11  -6   7       17.19       21.58      9.43 o
 -10  -6   7        0.00       -2.46      3.91 o
  -9  -6   7       33.95       33.18      5.04 o
  -8  -6   7        4.68        1.80      4.04 o
  -7  -6   7       20.62       18.89      4.78 o
  -6  -6   7        9.48       18.61      4.67 o
  -5  -6   7      229.64      225.70     12.65 o
  -4  -6   7       79.68       88.10      8.71 o
  -3  -6   7      150.61      160.84      6.94 o
  -2  -6   7       13.34        8.28      2.18 o
  -1  -6   7        9.94        4.31      2.22 o
   0  -6   7       21.73       18.84      3.02 o
   1  -6   7       32.72       34.54      2.37 o
   2  -6   7       30.53       23.43      2.29 o
   3  -6   7        4.08        2.34      1.83 o
   4  -6   7       25.36       26.29      2.32 o
   5  -6   7        1.23       -1.86      1.86 o
   6  -6   7       44.12       40.19      3.78 o
   7  -6   7       43.63       49.93      4.21 o
   8  -6   7       24.81       24.29      3.75 o
   9  -6   7        2.59        8.74      3.35 o
  10  -6   7       10.32        4.08      3.57 o
 -11  -5   7        2.44        3.28      4.56 o
 -10  -5   7       48.79       45.32      6.42 o
  -9  -5   7       30.36       40.80      8.59 o
  -8  -5   7       54.21       49.66      5.18 o
  -7  -5   7       18.11       27.31      4.09 o
  -6  -5   7       32.97       28.97      4.03 o
  -5  -5   7       11.52       13.43      4.14 o
  -4  -5   7     1217.69     1147.21     40.63 o
  -3  -5   7      110.26       90.79      4.67 o
  -2  -5   7        1.91       -1.91      1.91 o
  -1  -5   7       80.89       91.37      3.93 o
   0  -5   7       13.33       10.67      1.31 o
   1  -5   7       94.08       97.32      3.59 o
   2  -5   7       23.35       24.78      1.61 o
   3  -5   7        0.14       -1.29      1.29 o
   4  -5   7       70.88       54.54      3.34 o
   5  -5   7        6.74        4.10      1.82 o
   6  -5   7       64.10       73.46      6.28 o
   7  -5   7        0.26       -2.27      2.27 o
   8  -5   7       98.69       98.37      5.46 o
   9  -5   7        0.45        5.61      3.86 o
  10  -5   7       20.95       24.79      3.77 o
 -12  -4   7       21.59        4.35      9.33 o
 -11  -4   7        0.22        0.28      6.31 o
 -10  -4   7       11.00       10.57      6.44 o
  -9  -4   7        8.98        9.13      5.73 o
  -8  -4   7       33.89       29.32      4.49 o
  -7  -4   7       52.93       49.15      5.91 o
  -6  -4   7      160.46      148.94      7.11 o
  -5  -4   7       82.73       75.74      5.70 o
  -4  -4   7      956.99      960.43     20.95 o
  -3  -4   7       11.99        9.77      3.32 o
  -2  -4   7      687.20      626.67     24.05 o
  -1  -4   7        8.41        3.60      2.59 o
   0  -4   7       21.76       20.76      1.56 o
   1  -4   7      146.02      138.69      2.81 o
   2  -4   7      120.54      116.64      3.04 o
   3  -4   7       12.26        8.68      1.50 o
   4  -4   7       16.52       12.91      2.10 o
   5  -4   7      110.79      113.88      3.57 o
   6  -4   7      119.72      116.78      4.29 o
   7  -4   7       18.48       17.51      2.90 o
   8  -4   7        4.15        0.90      2.37 o
   9  -4   7       30.13       25.62      4.15 o
  10  -4   7        7.05        8.98      3.03 o
  11  -4   7        0.00        0.60      2.87 o
 -12  -3   7        0.22        3.02      9.85 o
 -11  -3   7        9.24        6.46     15.86 o
 -10  -3   7       12.67       17.38      6.92 o
  -9  -3   7        0.75       -1.45     11.51 o
  -8  -3   7        5.96       -2.86      4.78 o
  -7  -3   7        0.05       -3.11      7.05 o
  -6  -3   7        6.72       -0.86      4.18 o
  -5  -3   7       33.02       29.02      4.20 o
  -4  -3   7       15.64       15.05      1.82 o
  -3  -3   7      673.95      615.27     11.38 o
  -2  -3   7      142.67      139.95      4.69 o
  -1  -3   7        0.61       -0.89      1.49 o
   0  -3   7       10.06       16.58      0.98 o
   1  -3   7      181.54      201.55      3.44 o
   2  -3   7        0.43        0.02      0.85 o
   3  -3   7      192.56      171.20      4.42 o
   4  -3   7       45.73       47.62      2.36 o
   5  -3   7      924.30      919.80     13.35 o
   6  -3   7      133.61      128.09      7.03 o
   7  -3   7       57.69       48.48      4.83 o
   8  -3   7       38.86       38.06      3.70 o
   9  -3   7        5.13        1.64      2.33 o
  10  -3   7        5.98       12.68      3.67 o
  11  -3   7        0.28        0.62      3.37 o
 -12  -2   7        4.45        5.09     11.82 o
 -11  -2   7       43.24       40.79      8.27 o
 -10  -2   7       25.47       24.43     16.79 o
  -9  -2   7       10.70       13.14      6.01 o
  -8  -2   7      206.04      185.59     13.68 o
  -7  -2   7        0.01        0.96      4.45 o
  -6  -2   7       46.71       54.21      6.31 o
  -5  -2   7       50.11       51.87      5.72 o
  -4  -2   7        6.38        5.50      1.38 o
  -3  -2   7       24.95       27.01      2.01 o
  -2  -2   7      127.91      125.93      3.75 o
  -1  -2   7       23.26       20.52      3.13 o
   0  -2   7       41.48       43.43      1.47 o
   1  -2   7       17.84       17.39      1.09 o
   2  -2   7        0.24       -0.77      0.77 o
   3  -2   7        8.15        9.43      2.56 o
   4  -2   7        8.87        5.71      1.38 o
   5  -2   7       22.41       16.24      3.13 o
   6  -2   7      248.01      256.07      7.37 o
   7  -2   7        1.69        5.57      2.68 o
   8  -2   7        0.10       -2.04      2.04 o
   9  -2   7       35.13       36.58      3.52 o
  10  -2   7        2.32        1.85      2.98 o
  11  -2   7        1.73       -1.61      3.15 o
  12  -2   7        0.34       -0.62      4.35 o
 -12  -1   7        2.37        6.69      7.22 o
 -11  -1   7       30.25       45.60      8.57 o
 -10  -1   7      225.57      248.49     13.74 o
  -9  -1   7       67.07       92.23     11.61 o
  -8  -1   7        0.26       -3.59      7.26 o
  -7  -1   7      141.27      134.93      9.18 o
  -6  -1   7       30.26       35.72     13.58 o
  -5  -1   7       38.44       57.64      5.88 o
  -4  -1   7      957.34     1020.47     19.68 o
  -3  -1   7      180.28      180.90      5.24 o
  -2  -1   7      161.25      163.11      3.75 o
  -1  -1   7        5.09       12.53      0.88 o
   0  -1   7        1.46        7.63      0.72 o
   1  -1   7      207.30      224.00      3.16 o
   2  -1   7       24.58       24.13      1.11 o
   3  -1   7        3.39        0.68      0.84 o
   4  -1   7       61.55       70.77      2.43 o
   5  -1   7       51.56       45.45      2.27 o
   6  -1   7      853.00      838.57     14.72 o
   7  -1   7      336.94      308.59      8.35 o
   8  -1   7      114.81       95.57      4.19 o
   9  -1   7        3.16        1.23      2.77 o
  10  -1   7        4.34        3.92      3.00 o
  11  -1   7        2.64        3.83      3.28 o
  12  -1   7        1.54        6.23      3.63 o
 -12   0   7        1.29        5.94      7.05 o
 -11   0   7        0.01        9.22      6.96 o
 -10   0   7        0.71       -2.37      5.96 o
  -9   0   7        5.31        6.95      5.81 o
  -8   0   7      317.25      312.49     14.13 o
  -7   0   7      139.96      131.01      9.22 o
  -6   0   7        2.69        0.90      3.78 o
  -5   0   7      132.51      139.62      5.98 o
  -4   0   7     1049.93     1111.02     18.43 o
  -3   0   7       10.74       10.90      1.08 o
  -2   0   7     1306.30     1334.63     20.71 o
  -1   0   7      893.61      913.76      9.72 o
   0   0   7      375.65      382.59      5.36 o
   1   0   7      706.77      731.98     11.85 o
   2   0   7        0.71        0.10      0.64 o
   3   0   7       37.00       41.02      1.49 o
   4   0   7       18.86       13.66      1.15 o
   5   0   7      278.88      268.08      7.30 o
   6   0   7        8.71        5.00      1.81 o
   7   0   7       30.31       30.08      2.49 o
   8   0   7       61.65       76.78      3.87 o
   9   0   7        1.32       -2.02      2.02 o
  10   0   7       10.05        7.98      3.37 o
  11   0   7        0.47       -2.26      2.89 o
  12   0   7       29.11       25.81      4.96 o
  13   0   7        9.35        7.67      6.22 o
 -12   1   7        0.86       -0.45      9.12 o
 -11   1   7       13.61       15.47      7.61 o
 -10   1   7      184.58      207.95     12.58 o
  -9   1   7       45.62       51.57      7.42 o
  -8   1   7       75.70       85.89     16.79 o
  -7   1   7      141.59      158.49      7.36 o
  -6   1   7       37.80       46.35      3.59 o
  -5   1   7      431.42      479.41      8.89 o
  -4   1   7       58.86       57.17      2.27 o
  -3   1   7      626.33      592.79     10.20 o
  -2   1   7      257.74      314.86      5.40 o
  -1   1   7     1364.95     1438.01     15.58 o
   0   1   7     1382.73     1587.11     16.19 o
   1   1   7      725.99      744.67      8.66 o
   2   1   7      183.33      225.08      3.34 o
   3   1   7        1.57        2.34      0.78 o
   4   1   7      156.60      148.45      3.55 o
   5   1   7        5.30        8.64      1.62 o
   6   1   7       12.84        9.03      1.65 o
   7   1   7      203.94      218.68      6.90 o
   8   1   7       62.81       50.41      4.03 o
   9   1   7        0.89       -1.89      1.89 o
  10   1   7        1.90       -1.39      2.80 o
  11   1   7        2.33       -1.44      2.92 o
  12   1   7        0.10        2.10      5.60 o
  13   1   7        0.16       -3.32      4.98 o
 -12   2   7        1.04        7.43      7.42 o
 -11   2   7       70.08       86.07     13.06 o
 -10   2   7        4.58        1.74      5.92 o
  -9   2   7       24.18       28.85      3.79 o
  -8   2   7       23.22       29.59      5.02 o
  -7   2   7      561.27      529.51     13.21 o
  -6   2   7       91.35       95.70      4.57 o
  -5   2   7       31.06       32.16      1.99 o
  -4   2   7       33.91       35.60      1.97 o
  -3   2   7       23.69       20.82      1.47 o
  -2   2   7       18.40       27.07      2.93 o
  -1   2   7      277.54      328.97      4.39 o
   0   2   7      626.64      647.96      7.63 o
   1   2   7      146.42      139.09      2.34 o
   2   2   7      254.41      208.71      2.94 o
   3   2   7      449.73      478.88      6.03 o
   4   2   7      512.78      535.07      9.42 o
   5   2   7      707.45      740.99     12.50 o
   6   2   7       59.53       52.53      2.80 o
   7   2   7      427.94      433.01      8.86 o
   8   2   7       83.90       93.21      5.12 o
   9   2   7       14.93       13.82      3.01 o
  10   2   7       82.60       90.56      9.03 o
  11   2   7        8.83        7.11      3.12 o
  12   2   7       27.36       31.25      4.58 o
  13   2   7        4.49        5.63      4.04 o
 -12   3   7        8.17       14.78      7.55 o
 -11   3   7       17.44        9.31      6.75 o
 -10   3   7       28.35       33.69      4.36 o
  -9   3   7        4.68       -3.26      4.12 o
  -8   3   7       40.98       47.21      4.22 o
  -7   3   7       33.91       30.16      3.93 o
  -6   3   7       51.32       48.60      2.57 o
  -5   3   7       10.21        7.97      1.35 o
  -4   3   7       73.90       79.21      2.89 o
  -3   3   7        3.58        2.11      0.75 o
  -2   3   7      648.83      698.35      8.46 o
  -1   3   7      344.09      379.32      4.63 o
   0   3   7     1406.77     1550.51     14.91 o
   1   3   7     4283.84     4581.94     42.04 o
   2   3   7       67.48       67.41      1.91 o
   3   3   7       15.81       15.89      1.04 o
   4   3   7        2.44        1.94      2.47 o
   5   3   7       85.15       87.63      3.81 o
   6   3   7       76.65       77.12      3.71 o
   7   3   7       77.14       82.96      5.81 o
   8   3   7       88.23       95.75      5.02 o
   9   3   7       31.25       16.70      3.15 o
  10   3   7       16.26       10.20      3.41 o
  11   3   7        2.85        4.71      2.94 o
  12   3   7        4.48        7.77      3.31 o
  13   3   7        7.47        8.07      3.80 o
 -12   4   7       16.63       20.64      7.81 o
 -11   4   7       16.76       25.37      5.83 o
 -10   4   7       34.16       35.94      4.55 o
  -9   4   7       26.18       24.46      8.50 o
  -8   4   7        2.00        1.39      2.38 o
  -7   4   7        3.18        4.64      2.31 o
  -6   4   7        6.33        7.38      1.61 o
  -5   4   7      169.73      180.52      4.81 o
  -4   4   7      391.77      396.36      7.88 o
  -3   4   7      212.89      243.11      4.77 o
  -2   4   7       32.09       30.54      1.27 o
  -1   4   7      477.31      513.19      5.96 o
   0   4   7      521.14      534.04      6.15 o
   1   4   7        2.45        0.70      0.86 o
   2   4   7     1143.33     1153.63     11.25 o
   3   4   7      637.61      691.27      8.66 o
   4   4   7      602.46      632.42     12.35 o
   5   4   7        0.78       -0.12      1.13 o
   6   4   7       47.59       43.58      4.70 o
   7   4   7       13.75        9.70      2.98 o
   8   4   7        1.08        1.01      2.48 o
   9   4   7      122.08       97.25      8.07 o
  10   4   7        2.21        7.01      3.31 o
  11   4   7       48.27       57.21      5.76 o
  12   4   7       45.48       40.56      4.80 o
  13   4   7        1.66       -2.93      2.93 o
 -12   5   7        2.11        6.65      7.57 o
 -11   5   7        6.51        6.04      3.82 o
 -10   5   7        1.73        1.26      3.12 o
  -9   5   7        8.99        9.19      4.67 o
  -8   5   7       10.21        6.07      2.95 o
  -7   5   7       91.82       92.34      3.86 o
  -6   5   7        0.25       -0.37      1.77 o
  -5   5   7       54.60       63.56      7.13 o
  -4   5   7      793.36      775.39     13.57 o
  -3   5   7        8.01        6.72      0.91 o
  -2   5   7      144.20      150.99      2.81 o
  -1   5   7        1.86        0.67      0.60 o
   0   5   7       55.60       64.71      1.58 o
   1   5   7      194.73      195.24      3.03 o
   2   5   7        9.14       16.17      3.11 o
   3   5   7        1.33        2.76      0.88 o
   4   5   7        5.15        1.47      0.99 o
   5   5   7       68.83       53.82      2.72 o
   6   5   7        1.28        3.99      1.79 o
   7   5   7       14.53        8.64      3.94 o
   8   5   7        3.11        1.75      2.59 o
   9   5   7       10.45       10.14      3.66 o
  10   5   7       26.83       25.02      3.61 o
  11   5   7        1.12        5.59      2.92 o
  12   5   7       17.55       18.22      3.93 o
  13   5   7       20.02       19.42      4.14 o
 -11   6   7       27.58       31.81      6.77 o
 -10   6   7        4.87        5.48      3.65 o
  -9   6   7        2.44       -1.38      2.71 o
  -8   6   7       29.32       21.17      2.58 o
  -7   6   7        8.38        7.94      2.81 o
  -6   6   7        7.46        7.37      1.79 o
  -5   6   7        1.00        1.14      1.47 o
  -4   6   7        0.21        0.94      2.24 o
  -3   6   7     1576.33     1576.62     17.89 o
  -2   6   7       10.90        8.69      1.58 o
  -1   6   7       13.37       17.40      1.32 o
   0   6   7      122.23      129.15      2.26 o
   1   6   7       46.97       48.54      1.36 o
   2   6   7     1412.76     1432.89     14.67 o
   3   6   7      169.55      169.14      3.71 o
   4   6   7      283.19      289.57      4.47 o
   5   6   7      108.01      119.76      3.08 o
   6   6   7       43.41       39.07      5.29 o
   7   6   7        0.01        4.64      2.74 o
   8   6   7      144.00      147.89     10.57 o
   9   6   7      180.72      187.51      9.18 o
  10   6   7        7.62        2.82      7.98 o
  11   6   7       31.85       19.57      3.62 o
  12   6   7        6.63        7.78      3.25 o
  13   6   7        5.86        3.03      3.28 o
 -11   7   7        2.74        2.35      4.32 o
 -10   7   7        4.12        4.59      5.87 o
  -9   7   7       10.85        4.18      6.93 o
  -8   7   7        0.15       -1.71      1.71 o
  -7   7   7       74.01       66.94      3.71 o
  -6   7   7       35.29       33.94      2.72 o
  -5   7   7      220.83      187.62      5.43 o
  -4   7   7        0.95       -0.21      1.06 o
  -3   7   7      294.69      302.39      5.29 o
  -2   7   7        1.32        0.04      0.85 o
  -1   7   7      168.12      186.74      3.08 o
   0   7   7      373.75      427.51      5.00 o
   1   7   7      453.15      461.98      5.56 o
   2   7   7      899.87      983.13     10.51 o
   3   7   7      154.58      164.27      3.15 o
   4   7   7        0.21       -0.36      0.78 o
   5   7   7       31.30       36.93      1.85 o
   6   7   7       12.82       14.79      2.03 o
   7   7   7      104.37      123.39      8.66 o
   8   7   7       13.90       21.27      5.49 o
   9   7   7        0.47       -0.10      2.79 o
  10   7   7       70.33       67.03      6.48 o
  11   7   7        2.63        0.22      4.87 o
  12   7   7       28.09       34.07      4.49 o
  13   7   7        0.39        1.79      3.27 o
 -11   8   7       10.53       11.42      4.54 o
 -10   8   7        1.90       -2.04      3.02 o
  -9   8   7       43.65       42.35      3.67 o
  -8   8   7        0.42       -1.41      1.80 o
  -7   8   7        7.91        5.55      2.06 o
  -6   8   7      162.23      148.53      5.07 o
  -5   8   7       19.86       19.38      2.96 o
  -4   8   7       55.33       47.22      2.37 o
  -3   8   7        4.68        3.00      1.32 o
  -2   8   7        5.26        7.83      1.06 o
  -1   8   7      779.17      759.18      8.84 o
   0   8   7        5.34        5.94      1.02 o
   1   8   7       97.42      102.30      2.37 o
   2   8   7        0.14        0.79      0.75 o
   3   8   7        0.02        0.39      0.80 o
   4   8   7        9.11        9.00      1.07 o
   5   8   7        1.88        2.18      1.03 o
   6   8   7      486.92      478.30     10.81 o
   7   8   7       61.44       62.39      6.15 o
   8   8   7        3.34        5.43      1.96 o
   9   8   7       17.05       16.12      2.49 o
  10   8   7        1.72        9.61      4.77 o
  11   8   7       43.65       57.29      6.57 o
  12   8   7        4.83        6.96      3.25 o
  13   8   7        0.17       -3.01      3.01 o
 -10   9   7        0.00        2.83      2.53 o
  -9   9   7        0.44       -0.25      2.59 o
  -8   9   7        0.00       -0.23      2.07 o
  -7   9   7        0.15       -1.76      1.76 o
  -6   9   7        1.65        3.65      2.12 o
  -5   9   7       12.77       18.57      2.46 o
  -4   9   7       10.12        3.54      1.57 o
  -3   9   7       11.24        7.23      1.66 o
  -2   9   7       14.61       19.69      1.78 o
  -1   9   7       14.56       13.32      1.27 o
   0   9   7       33.54       37.10      1.40 o
   1   9   7      205.96      214.84      3.78 o
   2   9   7      300.32      303.79      4.65 o
   3   9   7        0.77        0.61      0.90 o
   4   9   7       86.68       88.85      2.45 o
   5   9   7       44.42       42.40      2.96 o
   6   9   7      157.30      137.64      3.61 o
   7   9   7        0.02       -2.49      2.49 o
   8   9   7       11.73       14.63      2.34 o
   9   9   7       19.45       16.53      2.64 o
  10   9   7        1.35       -1.58      1.79 o
  11   9   7       25.15       25.11      3.87 o
  12   9   7        5.16        5.57      4.05 o
  13   9   7        6.79        3.38      3.51 o
 -10  10   7        7.22        9.46      3.15 o
  -9  10   7        1.89        2.08      2.47 o
  -8  10   7        4.96        4.76      2.88 o
  -7  10   7        6.74        7.75      2.57 o
  -6  10   7       27.58       23.89      4.04 o
  -5  10   7       75.01       65.15      5.73 o
  -4  10   7        3.02        2.68      1.69 o
  -3  10   7        5.27        6.85      1.61 o
  -2  10   7       50.29       54.61      2.45 o
  -1  10   7      318.00      307.45      5.53 o
   0  10   7      156.09      166.16      3.39 o
   1  10   7       70.67       77.37      2.39 o
   2  10   7      125.81      111.31      2.82 o
   3  10   7      256.34      259.56      4.35 o
   4  10   7       93.01       96.58      2.88 o
   5  10   7        4.34        2.11      1.37 o
   6  10   7        0.26       -0.99      1.77 o
   7  10   7      112.63      110.65      3.38 o
   8  10   7        0.00       -0.75      1.87 o
   9  10   7        9.75        7.98      2.86 o
  10  10   7       84.93      104.28      6.21 o
  11  10   7        1.09       -2.60      2.60 o
  12  10   7        1.01       -0.22      2.47 o
  13  10   7       16.23       21.40      2.98 o
  -9  11   7        1.02        0.36      2.50 o
  -8  11   7       13.21       11.09      2.96 o
  -7  11   7       15.56       15.75      4.45 o
  -6  11   7      147.40      133.13      5.61 o
  -5  11   7       82.89       85.93      4.51 o
  -4  11   7       69.74       69.68      3.42 o
  -3  11   7      308.24      296.28      6.26 o
  -2  11   7       69.14       66.31      3.92 o
  -1  11   7      532.89      527.05      8.22 o
   0  11   7      132.07      138.18      3.21 o
   1  11   7       21.85       19.13      1.69 o
   2  11   7      300.22      299.19      4.98 o
   3  11   7      138.40      140.63      3.32 o
   4  11   7        2.76        6.18      1.56 o
   5  11   7      144.52      154.71      5.24 o
   6  11   7        1.19        0.85      1.44 o
   7  11   7      196.70      204.72      4.88 o
   8  11   7       37.05       41.73      2.37 o
   9  11   7        0.11        1.90      2.31 o
  10  11   7       43.93       55.06      4.91 o
  11  11   7        4.29        6.31      3.34 o
  12  11   7        4.62        2.41      2.78 o
  -8  12   7        1.79        3.74      2.74 o
  -7  12   7       24.12       18.91      3.17 o
  -6  12   7        0.48        2.13      2.30 o
  -5  12   7       22.83       16.54      4.68 o
  -4  12   7        0.45        1.75      1.88 o
  -3  12   7       53.33       58.29      3.32 o
  -2  12   7      250.82      258.02      5.85 o
  -1  12   7      225.58      225.90      4.88 o
   0  12   7      136.86      131.24      3.45 o
   1  12   7       76.60       74.10      3.09 o
   2  12   7      333.98      334.20      5.49 o
   3  12   7        7.40        6.00      1.75 o
   4  12   7       62.61       60.60      4.67 o
   5  12   7       10.82        8.19      1.73 o
   6  12   7        3.96        3.60      1.60 o
   7  12   7        0.05        1.37      2.03 o
   8  12   7        0.34       -0.65      1.32 o
   9  12   7        0.44       -2.58      2.58 o
  10  12   7        6.91        5.88      2.86 o
  11  12   7       10.45       12.52      3.23 o
  12  12   7        4.02        7.83      3.12 o
  -8  13   7        2.04       -3.32      3.32 o
  -7  13   7        1.80        0.85      2.50 o
  -6  13   7        8.72        3.26      3.85 o
  -5  13   7        4.79        3.70      2.42 o
  -4  13   7       22.73       35.08      2.97 o
  -3  13   7        5.73        5.25      2.78 o
  -2  13   7        8.10        8.30      2.09 o
  -1  13   7        0.00       -1.48      1.48 o
   0  13   7        0.27       -0.76      1.84 o
   1  13   7       72.63       75.84      3.81 o
   2  13   7       37.63       28.71      2.38 o
   3  13   7       15.85       12.67      1.82 o
   4  13   7        4.94        4.45      1.66 o
   5  13   7        0.72        2.43      2.29 o
   6  13   7        4.37        4.33      2.15 o
   7  13   7       82.59       85.69      6.22 o
   8  13   7       42.26       49.08      2.83 o
   9  13   7       66.83       73.49      3.21 o
  10  13   7        0.72        4.16      3.22 o
  11  13   7        7.56        7.46      3.10 o
  -7  14   7        2.08       -1.45      3.73 o
  -6  14   7        0.05        3.44      2.55 o
  -5  14   7       14.38       12.31      5.25 o
  -4  14   7        0.03       -0.01      2.66 o
  -3  14   7        3.50        1.45      1.98 o
  -2  14   7        3.42        1.47      2.09 o
  -1  14   7       66.33       63.86      4.66 o
   0  14   7       32.07       40.23      3.47 o
   1  14   7       15.57       11.47      2.32 o
   2  14   7       25.18       26.23      2.97 o
   3  14   7      136.51      138.05      4.46 o
   4  14   7      129.22      148.07      4.67 o
   5  14   7       22.09       23.83      2.39 o
   6  14   7      152.17      151.82      8.80 o
   7  14   7        4.66        9.43      2.09 o
   8  14   7       10.90        8.11      1.95 o
   9  14   7       25.54       27.94      2.43 o
  10  14   7        1.22        3.32      3.14 o
  11  14   7        0.18        1.00      3.23 o
  -5  15   7        1.90        3.11      2.69 o
  -4  15   7       17.53       27.70      3.71 o
  -3  15   7       23.69       29.99      3.38 o
  -2  15   7        5.78        5.95      3.78 o
  -1  15   7       16.77       21.74      5.32 o
   0  15   7       21.92       15.44      3.48 o
   1  15   7       31.10       26.88      3.28 o
   2  15   7       17.05       12.32      2.77 o
   3  15   7       27.33       28.68      3.61 o
   4  15   7        3.43        2.18      3.35 o
   5  15   7       58.12       68.10      6.91 o
   6  15   7       46.63       53.90      3.27 o
   7  15   7       21.08       25.49      4.55 o
   8  15   7        4.09        4.30      2.03 o
   9  15   7        0.09       -1.83      1.83 o
  10  15   7       60.72       78.91      5.72 o
  -4  16   7       11.84       14.28      2.78 o
  -3  16   7       11.06       11.63      4.29 o
  -2  16   7        0.00       -3.12      3.12 o
  -1  16   7        0.01        0.80      3.00 o
   0  16   7        3.98        6.96      3.39 o
   1  16   7       43.57       47.80      5.39 o
   2  16   7        0.01       -2.55      2.55 o
   3  16   7       13.65       14.08      3.35 o
   4  16   7       21.71       15.28      4.32 o
   5  16   7       34.25       40.45      3.35 o
   6  16   7       14.99       16.25      2.78 o
   7  16   7       47.36       43.73      4.74 o
   8  16   7       30.26       35.90      4.50 o
   9  16   7        2.28        0.68      3.15 o
  -2  17   7        2.71        3.50      3.42 o
  -1  17   7        3.00        6.05      3.61 o
   0  17   7        0.89        4.21      3.39 o
   1  17   7       52.17       63.41     10.21 o
   2  17   7       36.85       45.46      6.61 o
   3  17   7       18.99       19.06      3.83 o
   4  17   7       51.37       52.51      6.16 o
   5  17   7       10.64       16.00      6.84 o
   6  17   7       33.60       37.77     10.16 o
   7  17   7        1.54        3.40      4.13 o
   0  18   7        5.57        2.49      6.43 o
   1  18   7        0.13       -2.17      3.83 o
   2  18   7        4.61       -0.30      3.14 o
   3  18   7        1.74       -3.51      4.00 o
   4  18   7        0.07       -0.45      3.74 o
  -5 -11   8        0.25       -4.35      5.80 o
  -4 -11   8        0.02       -1.87      6.01 o
  -3 -11   8        2.69       -2.48      3.48 o
  -2 -11   8        5.72        0.59      3.93 o
  -1 -11   8        0.24        0.78      4.22 o
   0 -11   8        2.35       -0.30      4.48 o
   1 -11   8        0.00       -4.26      4.48 o
   2 -11   8        1.68        3.14      5.28 o
  -7 -10   8        0.02        0.41      5.80 o
  -6 -10   8        8.04        9.33      6.43 o
  -5 -10   8       12.72        3.11      5.80 o
  -4 -10   8        0.33        3.73      5.39 o
  -3 -10   8       46.41       66.50      7.26 o
  -2 -10   8        0.88        0.21      3.29 o
  -1 -10   8        0.53        0.33      3.63 o
   0 -10   8        0.25       -3.53      3.53 o
   1 -10   8       13.77        8.50      6.74 o
   2 -10   8       46.36       58.35     16.07 o
   3 -10   8       13.96       11.05      5.41 o
   4 -10   8       23.72       27.51     11.51 o
   5 -10   8        1.08        0.11      3.52 o
  -8  -9   8       42.71       66.96      9.95 o
  -7  -9   8       21.18       35.20      6.51 o
  -6  -9   8       34.82       40.12      6.74 o
  -5  -9   8       11.74        0.83      5.18 o
  -4  -9   8       61.30       55.14      8.29 o
  -3  -9   8        9.64       10.47      3.22 o
  -2  -9   8        1.72        0.68      2.95 o
  -1  -9   8       25.72       24.73      4.28 o
   0  -9   8       30.42       37.15      4.82 o
   1  -9   8       13.98       18.97      4.48 o
   2  -9   8        5.75        1.47      4.87 o
   3  -9   8       40.97       45.27     12.54 o
   4  -9   8        1.80       -2.65      2.65 o
   5  -9   8       11.64       15.43      4.52 o
   6  -9   8       11.50       11.96      8.08 o
  -9  -8   8       15.14        5.18      6.43 o
  -8  -8   8        5.80        0.61      4.45 o
  -7  -8   8       11.97        9.79      4.86 o
  -6  -8   8        0.43        0.79      4.17 o
  -5  -8   8       18.23       21.35      6.43 o
  -4  -8   8        1.01       -3.94      4.15 o
  -3  -8   8       12.29        9.59      3.03 o
  -2  -8   8       15.03       15.20      4.25 o
  -1  -8   8       20.56       21.88      3.04 o
   0  -8   8        4.80        4.58      3.33 o
   1  -8   8        1.92       -4.66      4.66 o
   2  -8   8        0.35       -3.51      4.46 o
   3  -8   8       58.28       67.63      4.29 o
   4  -8   8       37.59       40.86      3.85 o
   5  -8   8        0.57       -3.97      3.97 o
   6  -8   8        0.01        0.91      3.56 o
   7  -8   8        5.21        3.26      3.80 o
 -10  -7   8       34.25       30.89      8.29 o
  -9  -7   8       42.66       42.68      6.90 o
  -8  -7   8       31.83       20.87      5.80 o
  -7  -7   8       70.22       81.10      7.74 o
  -6  -7   8       21.08       12.83      7.15 o
  -5  -7   8        0.39        4.05      3.95 o
  -4  -7   8        3.50        4.15      4.77 o
  -3  -7   8        2.30       -0.30      4.15 o
  -2  -7   8       95.56       83.16      7.67 o
  -1  -7   8       43.72       48.40      4.81 o
   0  -7   8      303.67      303.21      8.46 o
   1  -7   8       29.99       31.92      3.50 o
   2  -7   8       32.63       33.63      2.94 o
   3  -7   8      193.23      197.83      6.48 o
   4  -7   8        0.22       -1.96      2.91 o
   5  -7   8        0.26       -2.50      2.50 o
   6  -7   8        7.58        2.54      3.42 o
   7  -7   8       29.73       29.85      4.85 o
   8  -7   8       16.33       18.53      3.54 o
 -10  -6   8       72.88       67.70      7.58 o
  -9  -6   8        4.52        0.72      3.88 o
  -8  -6   8        1.69        2.81      3.74 o
  -7  -6   8       52.22       56.81      6.74 o
  -6  -6   8       83.10       85.74      8.91 o
  -5  -6   8       42.78       42.76      5.75 o
  -4  -6   8      107.41      116.50     10.16 o
  -3  -6   8        1.21       -0.21      3.52 o
  -2  -6   8      578.74      549.81     11.88 o
  -1  -6   8       29.36       24.51      2.83 o
   0  -6   8       74.39       79.95      4.32 o
   1  -6   8      309.21      297.41      7.78 o
   2  -6   8       31.11       26.96      2.46 o
   3  -6   8      107.29      104.97      6.71 o
   4  -6   8        0.06       -2.25      2.25 o
   5  -6   8       12.92        7.58      3.29 o
   6  -6   8        7.69       10.41      3.77 o
   7  -6   8       14.76       17.10      3.27 o
   8  -6   8        0.11       -2.95      2.95 o
   9  -6   8        1.03       -2.78      3.21 o
 -11  -5   8        5.31        7.99      5.53 o
 -10  -5   8        2.09        7.97      4.42 o
  -9  -5   8        7.60       10.61      4.38 o
  -8  -5   8        6.84        5.91      3.74 o
  -7  -5   8        1.41        3.29      4.83 o
  -6  -5   8        5.36        4.18      3.31 o
  -5  -5   8        3.18        1.57      4.98 o
  -4  -5   8      460.49      476.43     16.22 o
  -3  -5   8       74.97       72.97      7.67 o
  -2  -5   8      153.88      152.55      9.22 o
  -1  -5   8      299.04      288.78      7.45 o
   0  -5   8       15.37       14.52      2.45 o
   1  -5   8      268.52      263.58      5.83 o
   2  -5   8        0.10       -1.58      1.58 o
   3  -5   8        5.03        1.06      2.06 o
   4  -5   8        2.04        1.11      1.48 o
   5  -5   8      210.58      209.98      7.69 o
   6  -5   8       27.64       25.60      3.28 o
   7  -5   8        0.88        0.56      3.41 o
   8  -5   8       28.61       40.67      4.78 o
   9  -5   8        2.91        0.11      3.13 o
  10  -5   8        0.30       -3.21      3.21 o
 -11  -4   8        6.14       -6.22      8.50 o
 -10  -4   8        8.02       13.53      4.66 o
  -9  -4   8       12.87       11.25      5.14 o
  -8  -4   8        0.22        0.12      3.40 o
  -7  -4   8        2.68       -0.09      3.12 o
  -6  -4   8      109.09      102.92     10.43 o
  -5  -4   8      502.03      452.22     12.66 o
  -4  -4   8        9.92       17.85      4.33 o
  -3  -4   8       10.08       10.86      2.32 o
  -2  -4   8        8.73        6.34      4.46 o
  -1  -4   8       10.41       10.11      5.80 o
   0  -4   8      163.55      155.11      3.85 o
   1  -4   8       83.74       87.43      3.18 o
   2  -4   8      126.25      131.18      3.39 o
   3  -4   8       93.14       82.74      2.66 o
   4  -4   8       79.96       69.29      2.93 o
   5  -4   8        0.07       -1.93      2.06 o
   6  -4   8        6.76        2.24      1.98 o
   7  -4   8        0.00       -1.08      3.31 o
   8  -4   8        4.92        4.48      3.00 o
   9  -4   8       24.39       27.41      7.26 o
  10  -4   8        2.15        2.49      2.75 o
  11  -4   8        3.77        9.12      5.39 o
 -11  -3   8        6.99       13.65      8.29 o
 -10  -3   8        1.72        2.04      6.22 o
  -9  -3   8        1.48       -3.36      5.46 o
  -8  -3   8        2.32       -0.81      5.03 o
  -7  -3   8       15.64       14.37      5.38 o
  -6  -3   8       20.99       15.24      3.75 o
  -5  -3   8      388.21      363.28     11.36 o
  -4  -3   8      123.17      105.78      4.15 o
  -3  -3   8     2173.81     2078.97     37.46 o
  -2  -3   8      406.22      370.56     10.14 o
  -1  -3   8       22.37       17.20      2.27 o
   0  -3   8       10.85        9.06      1.35 o
   1  -3   8      232.17      251.62      4.54 o
   2  -3   8        4.65        2.84      1.06 o
   3  -3   8       15.61       12.18      1.39 o
   4  -3   8       59.18       53.25      2.55 o
   5  -3   8      140.47      151.59      4.03 o
   6  -3   8       23.31       19.39      2.35 o
   7  -3   8        2.72        2.53      2.48 o
   8  -3   8       92.77       95.95     12.33 o
   9  -3   8        1.92       -3.52      3.52 o
  10  -3   8       22.68       24.16      3.61 o
  11  -3   8        5.16        8.40      3.19 o
 -12  -2   8        4.76        8.71      9.74 o
 -11  -2   8       36.25       52.27      8.72 o
 -10  -2   8        0.93        2.07      7.57 o
  -9  -2   8        7.59       -3.83      5.46 o
  -8  -2   8       29.64       35.26      6.67 o
  -7  -2   8      243.87      226.55     11.74 o
  -6  -2   8       21.30       16.70      5.08 o
  -5  -2   8       89.20       97.82      8.60 o
  -4  -2   8     1132.08     1087.51     18.62 o
  -3  -2   8       64.52       60.13      3.06 o
  -2  -2   8       16.66       12.75      2.03 o
  -1  -2   8        7.74        7.93      1.80 o
   0  -2   8       96.61      105.99      2.42 o
   1  -2   8       62.04       65.38      1.86 o
   2  -2   8       29.04       35.63      1.60 o
   3  -2   8      122.10      103.80      2.67 o
   4  -2   8      181.36      187.41      5.84 o
   5  -2   8       65.35       49.28      2.88 o
   6  -2   8       74.86       75.49      6.00 o
   7  -2   8       18.72       16.63      4.14 o
   8  -2   8       65.21       71.41      5.17 o
   9  -2   8        9.80        8.11      2.69 o
  10  -2   8        0.39       -1.89      2.31 o
  11  -2   8       31.15       38.49      8.91 o
 -12  -1   8       10.90       18.24     10.99 o
 -11  -1   8        0.47       -3.26      8.60 o
 -10  -1   8      222.19      229.09     13.77 o
  -9  -1   8       28.43       24.51      6.91 o
  -8  -1   8        0.47       -4.88      4.88 o
  -7  -1   8      260.83      278.73     15.34 o
  -6  -1   8       31.73       39.35     15.13 o
  -5  -1   8      899.96      873.47     25.05 o
  -4  -1   8      969.70      924.92     18.43 o
  -3  -1   8       53.40       44.53      2.58 o
  -2  -1   8      489.22      434.80      8.60 o
  -1  -1   8      135.71      145.69      3.10 o
   0  -1   8      153.48      165.90      2.59 o
   1  -1   8      123.23      129.30      2.35 o
   2  -1   8        0.00        1.09      0.75 o
   3  -1   8       78.57       81.61      2.34 o
   4  -1   8       72.58       83.68      2.78 o
   5  -1   8       58.88       63.46      2.80 o
   6  -1   8      308.67      318.22      7.48 o
   7  -1   8      102.78       89.31      5.25 o
   8  -1   8       12.52        8.29      2.54 o
   9  -1   8        0.52       -2.03      2.03 o
  10  -1   8        7.17        9.79      3.66 o
  11  -1   8       11.53       12.93      4.46 o
  12  -1   8        5.60        2.85      5.29 o
 -12   0   8        0.69        5.18     10.16 o
 -11   0   8        4.83        4.30      6.84 o
 -10   0   8      159.11      166.14     16.90 o
  -9   0   8       76.43       86.31      9.26 o
  -8   0   8       61.34       68.22      8.22 o
  -7   0   8      645.61      631.32     21.26 o
  -6   0   8      346.64      385.00     15.11 o
  -5   0   8        6.06        5.86      2.31 o
  -4   0   8      514.52      534.40     11.85 o
  -3   0   8      217.87      208.53      6.40 o
  -2   0   8      933.32      933.00     15.75 o
  -1   0   8      240.44      248.44      3.39 o
   0   0   8        0.05       -0.10      0.64 o
   1   0   8      621.08      610.17      6.99 o
   2   0   8      192.06      183.99      2.89 o
   3   0   8       33.36       31.32      1.31 o
   4   0   8      146.37      133.13      3.06 o
   5   0   8      147.40      139.06      3.75 o
   6   0   8      230.29      215.86      5.99 o
   7   0   8      216.04      199.90      5.88 o
   8   0   8        0.01        1.66      2.27 o
   9   0   8        3.19        3.52      3.13 o
  10   0   8        0.09       -2.71      2.71 o
  11   0   8        0.99       -0.34      3.21 o
  12   0   8        0.06       -0.20      3.42 o
 -12   1   8        7.31        7.55     20.00 o
 -11   1   8       10.33       13.02      7.46 o
 -10   1   8       60.82       67.26      9.15 o
  -9   1   8        2.19        4.68      5.72 o
  -8   1   8       45.45       28.07      6.76 o
  -7   1   8      408.28      407.79     16.24 o
  -6   1   8        1.95       -1.97      4.33 o
  -5   1   8       35.31       36.95      2.79 o
  -4   1   8        0.09       -1.53      1.53 o
  -3   1   8      389.60      406.61      9.90 o
  -2   1   8       94.66      109.85      4.29 o
  -1   1   8       23.52       24.12      1.08 o
   0   1   8      570.41      558.14      6.94 o
   1   1   8      194.30      237.22      3.84 o
   2   1   8        1.88        7.07      0.88 o
   3   1   8      494.63      473.27      6.06 o
   4   1   8       22.76       21.27      1.66 o
   5   1   8      232.29      225.46      5.61 o
   6   1   8        0.86        4.99      2.18 o
   7   1   8      320.06      335.88     10.02 o
   8   1   8      119.54      113.55      4.65 o
   9   1   8       18.08       16.25      3.18 o
  10   1   8        3.52        1.70      2.69 o
  11   1   8        0.10        4.15      3.52 o
  12   1   8        0.02        2.53      3.59 o
  13   1   8        0.02       -1.91      3.72 o
 -12   2   8        0.49        3.11     10.37 o
 -11   2   8        0.93        3.08      6.48 o
 -10   2   8        3.01       -0.30      5.97 o
  -9   2   8        1.56       -4.10      5.28 o
  -8   2   8      646.44      680.49     22.88 o
  -7   2   8       55.00       75.24     11.61 o
  -6   2   8      516.84      495.74     14.88 o
  -5   2   8      103.84       99.11      3.34 o
  -4   2   8      432.77      438.37      8.48 o
  -3   2   8      344.61      334.65      7.94 o
  -2   2   8      107.59      114.79      3.08 o
  -1   2   8        0.25        1.18      0.65 o
   0   2   8      388.53      421.11      5.47 o
   1   2   8      158.98      169.21      3.25 o
   2   2   8       37.80       51.31      1.41 o
   3   2   8      363.12      405.80      4.95 o
   4   2   8      419.54      383.12      5.80 o
   5   2   8      285.15      291.69      6.46 o
   6   2   8      944.81      926.00     15.73 o
   7   2   8       77.28       92.52      4.37 o
   8   2   8      111.68      112.28      7.59 o
   9   2   8       14.15       14.60      3.07 o
  10   2   8       12.72       14.95      3.32 o
  11   2   8        6.27        5.23      3.14 o
  12   2   8       18.72       24.63      4.34 o
  13   2   8        2.24        1.21      3.80 o
 -12   3   8       21.73       18.66     10.57 o
 -11   3   8       16.56       19.69      7.47 o
 -10   3   8       11.25       18.80      6.86 o
  -9   3   8       11.24        9.48      5.97 o
  -8   3   8        0.65        3.88      2.53 o
  -7   3   8       35.73       32.38      3.46 o
  -6   3   8      199.00      211.25      5.54 o
  -5   3   8       42.72       41.65      2.44 o
  -4   3   8      165.58      164.50      4.36 o
  -3   3   8        7.54        8.34      1.13 o
  -2   3   8      907.89      945.89     13.41 o
  -1   3   8      411.40      454.32      5.48 o
   0   3   8      341.77      362.95      4.58 o
   1   3   8       27.92       68.95      2.14 o
   2   3   8      129.29      118.76      2.11 o
   3   3   8      396.45      381.99      4.47 o
   4   3   8      598.48      559.70     11.61 o
   5   3   8       64.91       75.68      5.13 o
   6   3   8       20.16       25.16      3.63 o
   7   3   8        2.66        2.65      2.59 o
   8   3   8       42.75       57.62      4.32 o
   9   3   8       28.86       31.99      6.19 o
  10   3   8       11.93       13.97      3.60 o
  11   3   8        1.00        1.66      2.74 o
  12   3   8        3.20       10.25      3.66 o
  13   3   8        7.79        6.93      3.90 o
 -12   4   8       14.20       12.02     10.16 o
 -11   4   8       16.47       20.71      9.02 o
 -10   4   8        2.42       -5.92      5.92 o
  -9   4   8       78.00       95.85      6.11 o
  -8   4   8       14.93       12.43      3.96 o
  -7   4   8       13.57        6.60      2.53 o
  -6   4   8      122.35      110.32      6.79 o
  -5   4   8        9.88        8.21      1.55 o
  -4   4   8      180.35      184.15      4.87 o
  -3   4   8       68.75       69.40      4.22 o
  -2   4   8      233.32      234.62      3.78 o
  -1   4   8       92.70       96.85      2.09 o
   0   4   8      132.35      162.95      2.58 o
   1   4   8      116.49      171.36      2.71 o
   2   4   8        8.53        7.35      1.35 o
   3   4   8     1659.16     1699.49     18.25 o
   4   4   8      569.00      552.26      9.12 o
   5   4   8        5.15        3.41      1.64 o
   6   4   8      471.82      488.63     10.88 o
   7   4   8       50.66       60.70     11.19 o
   8   4   8      176.44      174.75      8.61 o
   9   4   8        9.11       11.91      2.88 o
  10   4   8       13.12       13.23      4.10 o
  11   4   8        6.56        5.25      2.99 o
  12   4   8        8.03        8.78      3.47 o
  13   4   8        3.79        1.60      3.55 o
 -11   5   8        0.70        1.32      6.67 o
 -10   5   8        1.66        7.85      3.51 o
  -9   5   8        4.41        3.02      2.97 o
  -8   5   8       13.66       15.54      3.36 o
  -7   5   8      178.86      174.26      5.48 o
  -6   5   8        5.23        7.20      1.75 o
  -5   5   8        0.00        0.35      1.25 o
  -4   5   8      474.95      487.29      9.56 o
  -3   5   8       51.93       48.93      1.78 o
  -2   5   8        4.86        5.09      0.89 o
  -1   5   8      833.63      862.19      9.47 o
   0   5   8        6.62        5.70      0.85 o
   1   5   8       65.34       70.00      1.82 o
   2   5   8       95.53       97.33      2.02 o
   3   5   8      176.94      174.60      2.91 o
   4   5   8       41.35       38.28      1.80 o
   5   5   8        0.80        0.88      1.34 o
   6   5   8       81.41      105.81      5.11 o
   7   5   8       47.83       48.80      4.83 o
   8   5   8        0.99        0.38      3.11 o
   9   5   8       12.23       17.43      4.18 o
  10   5   8       22.66       24.18      3.74 o
  11   5   8        0.15       -1.51      2.94 o
  12   5   8        1.27        4.73      3.21 o
  13   5   8       10.06        6.62      3.57 o
 -11   6   8        3.21        0.39      3.43 o
 -10   6   8       17.60       17.01      4.23 o
  -9   6   8        1.03        3.78      2.77 o
  -8   6   8       19.86       26.52      5.81 o
  -7   6   8        6.80        7.80      2.08 o
  -6   6   8       15.17        8.99      2.87 o
  -5   6   8        0.17       -1.95      1.95 o
  -4   6   8      168.39      164.59      4.77 o
  -3   6   8      316.16      319.75      5.93 o
  -2   6   8      165.26      158.92      3.12 o
  -1   6   8       18.67       14.10      1.04 o
   0   6   8        0.63        1.12      0.69 o
   1   6   8        6.16        7.22      0.92 o
   2   6   8      750.21      740.76      8.13 o
   3   6   8       23.85       26.67      1.45 o
   4   6   8       54.25       45.42      1.81 o
   5   6   8      292.47      296.06      5.61 o
   6   6   8       38.52       39.15      3.03 o
   7   6   8       76.00       78.29      5.78 o
   8   6   8        1.34        1.28      3.21 o
   9   6   8      170.69      166.85     13.68 o
  10   6   8        2.89        4.95      6.32 o
  11   6   8        0.19       -0.05      3.63 o
  12   6   8        0.57        4.76      3.10 o
  13   6   8        4.36        7.29      3.41 o
 -11   7   8        3.55        1.73      3.97 o
 -10   7   8       34.46       28.75      4.89 o
  -9   7   8        0.00       -0.18      2.91 o
  -8   7   8       11.83       15.71      2.56 o
  -7   7   8       21.28       15.62      2.42 o
  -6   7   8       24.89       16.12      2.22 o
  -5   7   8       56.85       39.53      2.73 o
  -4   7   8       82.00       99.45      7.60 o
  -3   7   8        8.15        7.26      1.38 o
  -2   7   8      187.48      195.66      3.59 o
  -1   7   8      276.03      285.89      4.09 o
   0   7   8       15.66       17.65      1.02 o
   1   7   8      252.29      276.29      3.99 o
   2   7   8      857.87      815.86      9.06 o
   3   7   8       60.28       59.83      2.09 o
   4   7   8      180.76      207.50      3.83 o
   5   7   8       77.18       74.18      2.33 o
   6   7   8       48.24       54.11      3.47 o
   7   7   8        6.12        6.26      2.02 o
   8   7   8       14.82       11.43      3.48 o
   9   7   8        2.78       -1.69      5.29 o
  10   7   8       44.17       34.07      8.29 o
  11   7   8        0.18       -2.23      3.68 o
  12   7   8       44.79       46.12      5.11 o
  13   7   8        0.13       -2.98      2.98 o
 -10   8   8        1.27       -0.86      3.09 o
  -9   8   8      133.63      143.59      5.85 o
  -8   8   8       77.54       74.99      5.85 o
  -7   8   8        0.10        0.43      1.88 o
  -6   8   8        9.23        2.66      1.88 o
  -5   8   8        4.16        2.51      1.72 o
  -4   8   8        4.49        0.44      1.36 o
  -3   8   8       49.73       56.37      2.57 o
  -2   8   8       15.38       11.74      1.26 o
  -1   8   8       85.65       82.06      2.24 o
   0   8   8       11.09       10.54      1.00 o
   1   8   8      512.32      500.59      6.24 o
   2   8   8      281.96      290.19      4.13 o
   3   8   8        1.24        0.52      0.92 o
   4   8   8       13.02       13.27      1.32 o
   5   8   8        0.88        0.57      1.06 o
   6   8   8      336.17      323.61      6.67 o
   7   8   8      118.15      113.06      4.92 o
   8   8   8       15.06       14.39      2.47 o
   9   8   8       46.51       46.11      3.56 o
  10   8   8        0.02       -3.21      3.21 o
  11   8   8        9.24       10.16      7.46 o
  12   8   8       33.79       38.30      4.81 o
  13   8   8        0.02       -0.32      3.13 o
 -10   9   8       13.79       15.39      5.97 o
  -9   9   8        0.01       -0.89      2.36 o
  -8   9   8       14.67       10.44      2.50 o
  -7   9   8       14.35       13.14      2.49 o
  -6   9   8      100.05       88.48      4.22 o
  -5   9   8        0.30        0.75      1.66 o
  -4   9   8      296.50      279.03      5.89 o
  -3   9   8      152.15      138.05      4.02 o
  -2   9   8       21.48       24.84      1.68 o
  -1   9   8       35.83       35.39      1.74 o
   0   9   8       70.72       73.13      2.02 o
   1   9   8      329.83      328.54      5.08 o
   2   9   8       16.99       18.52      1.77 o
   3   9   8       27.51       22.39      1.54 o
   4   9   8        0.05       -0.49      1.41 o
   5   9   8      153.88      141.33      3.85 o
   6   9   8      143.34      139.88      3.92 o
   7   9   8       17.52       19.39      2.77 o
   8   9   8        4.91       -1.83      1.83 o
   9   9   8       95.79       95.89      4.96 o
  10   9   8       10.63       11.97      2.62 o
  11   9   8        9.92        6.65      2.65 o
  12   9   8        0.08        1.94      2.55 o
  13   9   8       22.84       22.85      3.16 o
  -9  10   8        2.59        0.41      2.44 o
  -8  10   8       33.13       36.44      3.55 o
  -7  10   8        7.78        4.09      2.42 o
  -6  10   8        2.43        2.98      2.01 o
  -5  10   8      108.56       92.41      4.47 o
  -4  10   8      155.03      157.39      6.52 o
  -3  10   8       39.75       32.48      2.50 o
  -2  10   8        1.57       -1.31      1.31 o
  -1  10   8       68.19       66.92      2.35 o
   0  10   8       16.92       16.31      1.56 o
   1  10   8      108.22      108.35      2.83 o
   2  10   8      161.90      164.25      3.47 o
   3  10   8       11.63       13.20      1.52 o
   4  10   8       95.10      100.42      3.08 o
   5  10   8      123.28      115.94      3.61 o
   6  10   8        1.30       -1.23      1.34 o
   7  10   8      109.54      115.08      4.13 o
   8  10   8        6.14        2.61      4.67 o
   9  10   8       14.73       17.84      2.93 o
  10  10   8        1.36        1.34      2.36 o
  11  10   8        5.10        3.31      2.72 o
  12  10   8        0.81        0.35      2.56 o
  13  10   8       17.36       19.95      5.41 o
  -9  11   8       36.62       39.42      4.24 o
  -8  11   8        0.77        2.00      2.57 o
  -7  11   8       55.39       58.08      4.27 o
  -6  11   8        7.16        8.35      2.46 o
  -5  11   8       54.97       60.40      4.01 o
  -4  11   8       96.42      102.83      6.16 o
  -3  11   8      605.32      627.26     14.92 o
  -2  11   8      244.91      251.04      5.78 o
  -1  11   8       94.37      102.84      3.21 o
   0  11   8       41.23       44.15      2.05 o
   1  11   8      132.38      125.42      3.15 o
   2  11   8      877.92      872.78     10.90 o
   3  11   8        4.64        7.67      1.53 o
   4  11   8      348.14      336.72      6.24 o
   5  11   8      254.46      251.50      5.73 o
   6  11   8        3.85        4.02      1.97 o
   7  11   8       17.42       20.78      1.94 o
   8  11   8        0.91        0.53      1.40 o
   9  11   8        6.87        4.79      4.39 o
  10  11   8       15.24       14.32      3.37 o
  11  11   8       31.77       28.22      4.16 o
  12  11   8        0.31       -2.87      2.87 o
  -8  12   8        0.41       -0.54      2.42 o
  -7  12   8        4.62        2.68      2.56 o
  -6  12   8        2.91        5.07      2.44 o
  -5  12   8        0.13        1.56      2.16 o
  -4  12   8       19.59       21.67      2.54 o
  -3  12   8       16.30       16.82      3.15 o
  -2  12   8        2.77        2.71      2.72 o
  -1  12   8        0.02       -1.49      1.49 o
   0  12   8        0.05       -1.11      1.32 o
   1  12   8       28.70       30.88      2.36 o
   2  12   8      214.89      213.08      4.26 o
   3  12   8      106.98      113.49      3.48 o
   4  12   8        4.05        4.11      1.51 o
   5  12   8       16.08       12.49      1.87 o
   6  12   8        3.09        6.44      1.65 o
   7  12   8       24.58       20.39      2.09 o
   8  12   8       30.91       35.33      2.42 o
   9  12   8        5.75        5.36      1.73 o
  10  12   8       54.60       62.25      6.39 o
  11  12   8        4.93        5.50      2.98 o
  12  12   8        0.03        1.59      2.85 o
  -7  13   8       75.78       77.98      5.18 o
  -6  13   8        8.21       17.61      4.10 o
  -5  13   8      166.39      163.03     13.27 o
  -4  13   8        0.99        2.43      2.12 o
  -3  13   8      238.49      261.22      7.12 o
  -2  13   8        6.59        5.18      2.08 o
  -1  13   8       40.31       44.28      5.12 o
   0  13   8      138.57      158.79      6.99 o
   1  13   8      116.16      111.24      3.82 o
   2  13   8       40.93       36.94      3.32 o
   3  13   8       38.29       33.81      2.26 o
   4  13   8        8.34        9.01      1.71 o
   5  13   8        0.08       -1.49      1.49 o
   6  13   8       55.36       49.88      2.86 o
   7  13   8       35.89       38.09      2.66 o
   8  13   8       74.17       67.47      3.33 o
   9  13   8        5.18        4.43      1.85 o
  10  13   8       28.36       42.02      4.42 o
  11  13   8        0.00        2.10      2.95 o
  -6  14   8        0.07        1.29      4.34 o
  -5  14   8       13.04       18.30      3.17 o
  -4  14   8        0.04       -0.68      2.51 o
  -3  14   8        7.49        7.98      2.30 o
  -2  14   8        3.16        4.11      2.72 o
  -1  14   8       12.53       13.51      3.29 o
   0  14   8      101.86       96.80      4.71 o
   1  14   8        1.86        0.85      2.52 o
   2  14   8        0.09       -0.49      2.06 o
   3  14   8       19.08       22.95      2.15 o
   4  14   8        5.10        4.90      1.78 o
   5  14   8        5.65        4.34      2.06 o
   6  14   8       22.65       22.44      2.60 o
   7  14   8       12.50       12.46      2.75 o
   8  14   8        3.83        5.42      1.90 o
   9  14   8        0.15        1.25      1.88 o
  10  14   8        0.32        1.58      1.90 o
  11  14   8        4.75        3.43      3.38 o
  -5  15   8       49.06       60.98      4.77 o
  -4  15   8       26.17       21.68      3.35 o
  -3  15   8        2.89       -0.86      3.35 o
  -2  15   8       11.05        7.02      3.20 o
  -1  15   8        5.71        2.67      3.03 o
   0  15   8       15.61       11.59      3.22 o
   1  15   8       16.89       19.14      3.20 o
   2  15   8        4.49        1.58      2.55 o
   3  15   8        1.58       -0.02      3.02 o
   4  15   8       36.20       34.11      2.79 o
   5  15   8      151.22      155.00      5.00 o
   6  15   8      129.50      133.73      4.67 o
   7  15   8       56.36       47.99      3.21 o
   8  15   8        5.94        5.40      2.27 o
   9  15   8        0.07       -1.24      1.90 o
  10  15   8       33.23       46.22      4.97 o
  -4  16   8       27.79       31.33      3.32 o
  -3  16   8       11.48        9.06      5.29 o
  -2  16   8        2.62        0.56      3.39 o
  -1  16   8        0.96       -0.51      3.05 o
   0  16   8        3.69        3.85      3.25 o
   1  16   8        2.67        0.80      2.87 o
   2  16   8        0.00       -2.60      2.78 o
   3  16   8       40.17       41.64      4.33 o
   4  16   8       16.76       15.29      4.47 o
   5  16   8       10.80       18.25      4.49 o
   6  16   8       10.11       13.64      2.43 o
   7  16   8        7.10       11.22      3.62 o
   8  16   8        3.25        2.44      3.36 o
   9  16   8        8.06        3.93      3.39 o
  -2  17   8        0.17        1.65      4.35 o
  -1  17   8       14.51       17.96      4.18 o
   0  17   8        5.27       -1.95      3.48 o
   1  17   8       37.53       43.74      5.84 o
   2  17   8        9.91        4.99      3.32 o
   3  17   8       76.71       70.14      5.41 o
   4  17   8       82.64       78.32      7.16 o
   5  17   8       26.03       31.75      5.46 o
   6  17   8       10.86        6.50      4.38 o
   7  17   8        1.02       -1.15      3.98 o
   0  18   8        1.58        6.01      6.63 o
   1  18   8        9.82        4.95      5.08 o
   2  18   8        0.02       -2.69      4.98 o
   3  18   8        0.29        1.15      3.98 o
   4  18   8        1.75        1.41      4.16 o
  -5 -10   9        1.62       -0.62      5.80 o
  -4 -10   9        2.48        5.80      6.01 o
  -3 -10   9        0.20        3.63      3.60 o
  -2 -10   9        9.54        3.86      8.71 o
  -1 -10   9        4.73       -0.42      4.04 o
   0 -10   9        2.48        3.36      8.91 o
   1 -10   9       33.43       55.79     11.92 o
   2 -10   9        5.43        8.04      5.36 o
   3 -10   9       28.63       39.09      9.12 o
  -7  -9   9       13.08        9.74      6.84 o
  -6  -9   9        6.93        2.64      4.98 o
  -5  -9   9       42.59       60.87      7.40 o
  -4  -9   9       20.82       37.94      7.88 o
  -3  -9   9       10.56        9.89      3.68 o
  -2  -9   9       10.55        4.34      3.41 o
  -1  -9   9       29.11       44.70      8.08 o
   0  -9   9        0.48       -3.11      3.57 o
   1  -9   9       44.77       49.30      5.92 o
   2  -9   9       25.20       23.82      8.40 o
   3  -9   9        0.88       -3.19      4.60 o
   4  -9   9        1.01        0.34      2.90 o
   5  -9   9       10.54        6.41      3.27 o
  -8  -8   9       36.49       30.47      8.08 o
  -7  -8   9       49.74       54.81      8.08 o
  -6  -8   9        2.73       -0.11      5.18 o
  -5  -8   9        5.29        2.66      4.45 o
  -4  -8   9       26.49       29.44      7.05 o
  -3  -8   9       23.36       32.33      4.18 o
  -2  -8   9       14.09        8.79      3.37 o
  -1  -8   9        1.12        7.08      3.29 o
   0  -8   9        3.47        9.56      3.74 o
   1  -8   9        1.06       -1.88      3.39 o
   2  -8   9        3.76        1.88      7.15 o
   3  -8   9       29.72       35.00      3.57 o
   4  -8   9       32.51       35.76      3.95 o
   5  -8   9       12.37       16.46      3.43 o
   6  -8   9        3.29        5.57      4.56 o
  -9  -7   9        1.75        3.11      6.01 o
  -8  -7   9       15.99       14.49      6.43 o
  -7  -7   9       25.90       27.64      5.86 o
  -6  -7   9       28.39       34.19      6.02 o
  -5  -7   9       66.90       65.30      7.07 o
  -4  -7   9        1.31        1.06      3.76 o
  -3  -7   9        1.35        1.63      2.38 o
  -2  -7   9       15.29       15.12      3.33 o
  -1  -7   9       20.34       20.09      2.92 o
   0  -7   9       15.67       18.09      3.74 o
   1  -7   9       18.57       14.40      3.93 o
   2  -7   9       51.56       54.84      3.61 o
   3  -7   9        4.97        2.48      3.47 o
   4  -7   9        4.26        0.58      2.65 o
   5  -7   9        2.63       -0.07      5.29 o
   6  -7   9        0.64        1.34      3.73 o
   7  -7   9        3.04        0.74      4.04 o
 -10  -6   9       38.24       48.51      9.54 o
  -9  -6   9       15.09       26.36      6.03 o
  -8  -6   9       15.41       18.32      5.74 o
  -7  -6   9        5.56        7.84      6.43 o
  -6  -6   9        0.66        4.60      4.22 o
  -5  -6   9       23.19       22.79      5.18 o
  -4  -6   9       22.58       31.46      5.21 o
  -3  -6   9       54.93       48.81      3.97 o
  -2  -6   9      122.23      145.35      6.84 o
  -1  -6   9        1.29        4.16      2.15 o
   0  -6   9        1.80       -2.16      2.16 o
   1  -6   9      111.42      107.14      8.81 o
   2  -6   9       32.93       33.71      3.03 o
   3  -6   9       36.75       30.72      3.82 o
   4  -6   9       12.97       15.56      3.07 o
   5  -6   9       49.87       48.53      3.95 o
   6  -6   9        5.68        2.40      3.50 o
   7  -6   9       16.57       19.33      6.01 o
   8  -6   9        6.49        0.41      4.56 o
 -10  -5   9        0.67       -0.11      4.95 o
  -9  -5   9       10.52       11.88      5.70 o
  -8  -5   9        2.40        2.94      3.78 o
  -7  -5   9       12.73       13.41      4.48 o
  -6  -5   9        5.10        3.26      3.76 o
  -5  -5   9       89.02       89.51      7.36 o
  -4  -5   9        0.00        2.98      3.53 o
  -3  -5   9        4.30        1.84      2.22 o
  -2  -5   9        0.44        0.12      2.20 o
  -1  -5   9      454.26      458.17     10.52 o
   0  -5   9       84.97       99.71      4.67 o
   1  -5   9      326.81      333.64      6.96 o
   2  -5   9       37.36       37.55      2.71 o
   3  -5   9      110.38      100.66      6.87 o
   4  -5   9       12.36       17.11      3.15 o
   5  -5   9        8.73        6.73      2.68 o
   6  -5   9       25.26       21.50      3.22 o
   7  -5   9        6.54        6.90      3.33 o
   8  -5   9        6.84        7.53      4.25 o
   9  -5   9       12.83       16.01      7.26 o
 -11  -4   9        1.21       -2.49      6.22 o
 -10  -4   9       56.01       63.83      7.14 o
  -9  -4   9        0.10        3.03      4.12 o
  -8  -4   9       41.00       47.14      5.49 o
  -7  -4   9       10.00        8.69      4.59 o
  -6  -4   9      148.05      122.48      6.98 o
  -5  -4   9        4.62        6.96      3.26 o
  -4  -4   9      129.88      126.17      5.29 o
  -3  -4   9       20.12       25.10      4.48 o
  -2  -4   9      185.00      167.47      6.05 o
  -1  -4   9       46.24       53.71      3.12 o
   0  -4   9      374.74      369.15      8.86 o
   1  -4   9        4.08        1.29      1.61 o
   2  -4   9      146.59      133.01      4.23 o
   3  -4   9       24.39       27.33      2.45 o
   4  -4   9      300.80      308.12      9.60 o
   5  -4   9        6.96        6.98      2.22 o
   6  -4   9        6.06       -0.67      3.77 o
   7  -4   9        2.24        2.18      2.79 o
   8  -4   9        0.32       -3.21      3.21 o
   9  -4   9        3.55        4.73      3.36 o
  10  -4   9       11.35       13.95      3.49 o
 -11  -3   9        3.51        5.60      9.12 o
 -10  -3   9        1.59        9.34      6.34 o
  -9  -3   9       11.93        1.18      5.88 o
  -8  -3   9       25.12       28.30      7.65 o
  -7  -3   9       39.85       41.50      4.94 o
  -6  -3   9       39.12       45.03      4.87 o
  -5  -3   9       48.62       46.01      4.63 o
  -4  -3   9       48.03       41.52      3.00 o
  -3  -3   9        2.60        3.13      2.02 o
  -2  -3   9       37.34       34.07      5.29 o
  -1  -3   9       11.19       10.97      2.35 o
   0  -3   9      539.97      512.19      8.34 o
   1  -3   9       71.38       74.31      3.08 o
   2  -3   9       26.75       33.78      3.48 o
   3  -3   9       49.46       47.93      2.15 o
   4  -3   9      208.50      191.46      4.47 o
   5  -3   9       39.71       40.11      2.52 o
   6  -3   9       89.01       95.22      4.06 o
   7  -3   9        0.19       -2.33      2.33 o
   8  -3   9       51.71       69.70      6.53 o
   9  -3   9        1.37       -0.83      2.93 o
  10  -3   9        0.20        1.76      2.84 o
 -11  -2   9       21.42       32.75     10.99 o
 -10  -2   9       11.94       19.24      7.17 o
  -9  -2   9        4.26        1.83      5.87 o
  -8  -2   9        6.03        7.02      5.61 o
  -7  -2   9        0.54        0.18      5.08 o
  -6  -2   9        4.50       -3.36      9.33 o
  -5  -2   9       35.06       28.43      4.17 o
  -4  -2   9        2.91        0.45      1.85 o
  -3  -2   9       15.39        9.03      1.98 o
  -2  -2   9      163.66      221.99     15.73 o
  -1  -2   9      238.96      240.72      6.81 o
   0  -2   9      138.69      127.40      3.32 o
   1  -2   9      573.09      563.88      7.84 o
   2  -2   9       14.22       15.46      1.31 o
   3  -2   9       20.32       21.10      1.69 o
   4  -2   9       81.10       84.54      4.97 o
   5  -2   9      160.50      150.45      5.04 o
   6  -2   9        2.95        0.28      1.91 o
   7  -2   9        6.76        0.62      2.49 o
   8  -2   9        7.54        8.24      3.15 o
   9  -2   9       17.12       17.89      5.02 o
  10  -2   9        0.33       -1.24      2.58 o
  11  -2   9        0.57        2.68      4.46 o
 -11  -1   9        2.21        2.89     11.92 o
 -10  -1   9       28.31       31.57      7.67 o
  -9  -1   9       42.60       49.64      8.12 o
  -8  -1   9        3.93        4.89      5.43 o
  -7  -1   9       58.08       49.20      7.22 o
  -6  -1   9       98.41       83.40      8.06 o
  -5  -1   9       15.98       16.54      5.18 o
  -4  -1   9      162.21      150.05      5.86 o
  -3  -1   9        5.10        2.59      1.96 o
  -2  -1   9       35.85       34.53      2.51 o
  -1  -1   9        6.91        5.39      2.53 o
   0  -1   9       51.91       56.04      2.05 o
   1  -1   9       22.39       22.72      1.21 o
   2  -1   9       17.13       16.42      1.16 o
   3  -1   9      129.12      103.95      2.69 o
   4  -1   9       54.07       62.99      2.44 o
   5  -1   9        1.15       -0.36      1.41 o
   6  -1   9       86.70       89.40      5.19 o
   7  -1   9        0.27       -1.13      2.90 o
   8  -1   9        0.00       -1.98      1.98 o
   9  -1   9       54.53       56.89      4.41 o
  10  -1   9       18.92       13.89      3.23 o
  11  -1   9        8.60       -1.64      3.57 o
 -11   0   9        9.65       10.64      8.40 o
 -10   0   9        3.75        4.52      7.26 o
  -9   0   9        3.26        4.12     10.57 o
  -8   0   9        3.68       -1.56      5.23 o
  -7   0   9       12.31       15.36      5.87 o
  -6   0   9       29.24       38.14      6.48 o
  -5   0   9        2.27        3.12      2.00 o
  -4   0   9      144.99      133.36      5.11 o
  -3   0   9     1220.00     1241.61     23.81 o
  -2   0   9       80.67       69.27      4.55 o
  -1   0   9       74.04       71.68      2.41 o
   0   0   9      236.27      244.85      3.76 o
   1   0   9       46.33       63.18      2.64 o
   2   0   9      340.10      347.42      6.59 o
   3   0   9       41.27       39.55      1.70 o
   4   0   9      607.32      613.01     14.03 o
   5   0   9       60.96       65.73      2.88 o
   6   0   9        0.78       -1.75      1.75 o
   7   0   9      117.48      114.42      4.88 o
   8   0   9        5.22        4.57      2.20 o
   9   0   9        0.75       -0.26      2.31 o
  10   0   9       12.98       12.07      7.57 o
  11   0   9        3.56        8.40      4.10 o
  12   0   9        0.08       -3.51      3.51 o
 -11   1   9       19.42       27.41      8.22 o
 -10   1   9        0.01       -0.98      6.31 o
  -9   1   9       13.07       18.68      6.96 o
  -8   1   9       34.66       38.98      7.42 o
  -7   1   9      211.27      219.01     12.21 o
  -6   1   9       10.38       20.52      5.73 o
  -5   1   9       13.48        9.28      2.20 o
  -4   1   9      245.48      256.03      7.72 o
  -3   1   9       17.83       21.82      2.53 o
  -2   1   9        0.57        1.54      1.09 o
  -1   1   9        6.90        7.81      0.97 o
   0   1   9      552.89      534.46      6.39 o
   1   1   9       23.19       71.20      9.02 o
   2   1   9       28.00       29.38      1.32 o
   3   1   9       64.90       57.97      1.91 o
   4   1   9       16.90       21.45      1.39 o
   5   1   9      552.75      510.35     11.49 o
   6   1   9        1.07       -1.56      1.56 o
   7   1   9       10.82       15.55      2.46 o
   8   1   9        7.77        6.97      2.21 o
   9   1   9       13.23       14.62      3.27 o
  10   1   9        7.44        1.79      2.81 o
  11   1   9        0.12       -2.73      3.04 o
  12   1   9       11.99       20.86      6.94 o
 -11   2   9       25.17       35.05     12.85 o
 -10   2   9        0.68       -0.38      6.31 o
  -9   2   9        0.53        0.98      6.94 o
  -8   2   9      184.93      190.67     12.23 o
  -7   2   9      102.94      105.51     10.99 o
  -6   2   9      320.96      295.89     13.46 o
  -5   2   9        0.30       -0.21      1.85 o
  -4   2   9        4.75        3.79      1.77 o
  -3   2   9      196.12      188.79      9.63 o
  -2   2   9       70.06       78.80      2.80 o
  -1   2   9      165.52      172.90      3.24 o
   0   2   9      914.90      927.04     11.71 o
   1   2   9      348.94      410.67      8.12 o
   2   2   9      222.87      213.41      3.09 o
   3   2   9       22.63       24.56      1.25 o
   4   2   9        8.78        5.69      1.21 o
   5   2   9      162.23      177.10     10.13 o
   6   2   9       50.14       58.73      3.98 o
   7   2   9       43.14       41.72      3.12 o
   8   2   9       28.53       30.04      3.00 o
   9   2   9        6.30        2.87      3.48 o
  10   2   9        1.53       -0.99      2.62 o
  11   2   9        5.87        1.68      2.93 o
  12   2   9        2.09        9.12      4.40 o
 -11   3   9       11.16       13.72      7.57 o
 -10   3   9       21.46       38.10      8.22 o
  -9   3   9       32.05       36.84     12.65 o
  -8   3   9      249.84      263.73     13.68 o
  -7   3   9      131.62      153.42     10.31 o
  -6   3   9       37.79       44.21      3.80 o
  -5   3   9      175.48      177.93      4.89 o
  -4   3   9      126.66      108.81      3.61 o
  -3   3   9       49.18       53.28      2.21 o
  -2   3   9       78.08       82.17      2.56 o
  -1   3   9       15.13       24.95      1.26 o
   0   3   9       25.17       25.16      1.30 o
   1   3   9       13.67       14.11      1.00 o
   2   3   9       12.76       15.21      0.95 o
   3   3   9     1028.18     1051.82     10.12 o
   4   3   9        0.41        0.49      1.07 o
   5   3   9        0.10        1.36      1.82 o
   6   3   9      106.64      118.92      5.18 o
   7   3   9      234.70      237.67      7.48 o
   8   3   9        8.37        8.43      2.65 o
   9   3   9       15.18       21.77      3.59 o
  10   3   9       16.31       13.38      3.41 o
  11   3   9       29.68       26.11      4.20 o
  12   3   9        0.03        1.07      3.08 o
  13   3   9        2.28       -0.23      3.59 o
 -11   4   9        3.19       -3.67      6.31 o
 -10   4   9        1.29        0.54      6.32 o
  -9   4   9       12.03       15.06      6.36 o
  -8   4   9       41.34       41.17      7.27 o
  -7   4   9      114.14      127.25      6.11 o
  -6   4   9       28.72       28.89      2.64 o
  -5   4   9       23.26       18.75      2.06 o
  -4   4   9       13.03       10.60      1.67 o
  -3   4   9       54.85       46.91      2.88 o
  -2   4   9       15.89       20.50      1.99 o
  -1   4   9       48.01       64.11      1.76 o
   0   4   9       14.63       20.17      1.11 o
   1   4   9        3.15        2.92      0.75 o
   2   4   9      201.58      189.27      2.69 o
   3   4   9        5.31        2.22      0.79 o
   4   4   9      405.62      398.08      6.61 o
   5   4   9       42.33       48.60      4.61 o
   6   4   9       18.96       19.25      3.07 o
   7   4   9        4.23        3.91      2.94 o
   8   4   9        4.92        4.80      3.33 o
   9   4   9       39.84       36.58      4.08 o
  10   4   9        5.37        3.12      3.12 o
  11   4   9        0.04        2.14      4.71 o
  12   4   9       10.80       13.10      3.89 o
  13   4   9        6.54        6.36      3.82 o
 -11   5   9        0.10       12.65      8.91 o
 -10   5   9       10.66        4.65     13.16 o
  -9   5   9        0.07        6.32      6.02 o
  -8   5   9       76.22       85.43      7.48 o
  -7   5   9       13.96       11.22      2.26 o
  -6   5   9      176.13      160.03      5.04 o
  -5   5   9       17.15       15.00      3.14 o
  -4   5   9      158.00      161.86      4.79 o
  -3   5   9        0.72       -0.39      1.12 o
  -2   5   9      747.91      805.32     13.44 o
  -1   5   9      835.23      869.06      9.65 o
   0   5   9      442.35      476.82      7.19 o
   1   5   9      104.37      112.92      4.77 o
   2   5   9        4.13        3.13      0.83 o
   3   5   9      210.50      176.74      3.10 o
   4   5   9       61.34       64.90      2.55 o
   5   5   9        1.37        1.20      1.18 o
   6   5   9      203.91      204.10      6.46 o
   7   5   9       92.82      116.61      7.02 o
   8   5   9       86.55      100.56      6.99 o
   9   5   9        0.01        0.31      3.21 o
  10   5   9        3.28       -1.26      3.08 o
  11   5   9        0.64        1.03      2.85 o
  12   5   9        0.00       -2.59      4.18 o
  13   5   9       11.20        8.12      3.80 o
 -11   6   9        0.16       -6.84      6.84 o
 -10   6   9        0.10       -3.37      7.15 o
  -9   6   9       12.83       10.55      3.62 o
  -8   6   9        0.45       -0.98      5.09 o
  -7   6   9      170.10      176.59      5.72 o
  -6   6   9        2.25        0.87      3.11 o
  -5   6   9        2.34        1.38      1.60 o
  -4   6   9       59.31       55.46      3.29 o
  -3   6   9       82.79       81.11      3.38 o
  -2   6   9       19.95       20.93      1.40 o
  -1   6   9      303.54      311.98      4.38 o
   0   6   9        0.49       -0.72      0.72 o
   1   6   9       25.05       27.11      1.37 o
   2   6   9      419.04      413.02      5.13 o
   3   6   9       51.30       53.35      1.74 o
   4   6   9       75.48       74.09      2.56 o
   5   6   9       83.45       83.35      2.55 o
   6   6   9       11.53       10.36      1.90 o
   7   6   9       61.92       63.00      5.61 o
   8   6   9       31.39       38.59      5.02 o
   9   6   9        0.38        4.03      3.33 o
  10   6   9        7.54        0.15      3.48 o
  11   6   9        2.84        0.26      2.71 o
  12   6   9       11.01       16.25      4.06 o
  13   6   9        2.16        3.50      3.59 o
 -10   7   9        0.54        2.74      3.92 o
  -9   7   9        7.42        6.58      4.41 o
  -8   7   9        2.01        2.82      2.14 o
  -7   7   9      235.54      232.24     11.58 o
  -6   7   9        0.98        3.51      1.77 o
  -5   7   9       59.80       57.29      3.27 o
  -4   7   9      100.52      105.50      4.16 o
  -3   7   9       12.97       16.08      1.71 o
  -2   7   9        2.77        4.86      1.36 o
  -1   7   9      165.77      184.27      3.19 o
   0   7   9       27.24       36.40      1.64 o
   1   7   9        0.51       -1.15      1.15 o
   2   7   9      144.85      146.32      2.75 o
   3   7   9      347.61      339.38      5.45 o
   4   7   9      163.09      164.48      3.49 o
   5   7   9      807.89      804.82     10.60 o
   6   7   9        9.23       10.91      1.73 o
   7   7   9       19.90       16.10      2.56 o
   8   7   9        1.24       -0.73      4.25 o
   9   7   9        6.57       11.62      4.13 o
  10   7   9        2.06        4.19      4.35 o
  11   7   9       29.27       33.92      5.98 o
  12   7   9        1.53       -0.23      2.98 o
  13   7   9       19.84       14.31      4.30 o
 -10   8   9        0.61       -1.22      3.84 o
  -9   8   9        2.41       -1.23      2.37 o
  -8   8   9       54.44       63.16      7.57 o
  -7   8   9       16.51       17.26      2.63 o
  -6   8   9       24.80       23.44      2.69 o
  -5   8   9        5.89       -0.25      1.56 o
  -4   8   9        5.10        4.52      1.76 o
  -3   8   9      101.78      103.63      3.43 o
  -2   8   9        4.83        8.66      1.59 o
  -1   8   9      243.80      233.67      3.78 o
   0   8   9       41.58       39.82      1.58 o
   1   8   9      194.90      191.32      3.57 o
   2   8   9     1253.35     1240.83     15.21 o
   3   8   9       26.43       20.68      1.59 o
   4   8   9       34.72       30.44      1.75 o
   5   8   9      324.51      323.07      6.31 o
   6   8   9       22.21       26.97      2.33 o
   7   8   9      126.21      133.36      5.50 o
   8   8   9       57.78       60.82      4.09 o
   9   8   9       71.58       64.63      4.29 o
  10   8   9       22.47       20.87      3.21 o
  11   8   9        1.39        0.07      4.02 o
  12   8   9        0.33        0.61      3.04 o
  13   8   9       12.42       11.16      4.80 o
 -10   9   9       66.92       64.38      6.16 o
  -9   9   9        8.90        5.69      2.74 o
  -8   9   9        3.78        1.67      3.38 o
  -7   9   9       57.86       51.95      3.69 o
  -6   9   9        1.20       -0.65      2.24 o
  -5   9   9       18.86       12.60      2.69 o
  -4   9   9       52.26       53.66      2.72 o
  -3   9   9       67.18       64.04      2.92 o
  -2   9   9      255.67      257.94      5.65 o
  -1   9   9       60.75       57.41      2.35 o
   0   9   9        0.01        1.93      0.94 o
   1   9   9      137.92      136.55      3.13 o
   2   9   9        0.25       -0.75      1.15 o
   3   9   9       65.68       62.60      2.41 o
   4   9   9      220.36      200.44      4.06 o
   5   9   9       11.27       11.75      1.58 o
   6   9   9       37.52       44.47      2.53 o
   7   9   9      143.86      150.86      4.26 o
   8   9   9        3.14        4.58      2.94 o
   9   9   9       11.43       10.75      2.84 o
  10   9   9       13.72       16.85      2.99 o
  11   9   9       16.05       15.48      3.10 o
  12   9   9        6.32        7.32      3.21 o
  13   9   9        4.07        3.77      2.62 o
  -9  10   9        0.40       -0.10      2.59 o
  -8  10   9       16.17       18.58      3.40 o
  -7  10   9       38.86       41.63      3.52 o
  -6  10   9        0.00       -1.87      1.87 o
  -5  10   9        0.70        0.85      2.15 o
  -4  10   9       76.06       93.22      4.54 o
  -3  10   9      167.73      173.88      7.91 o
  -2  10   9       59.83       68.01      3.24 o
  -1  10   9      239.36      238.04      4.42 o
   0  10   9       75.22       76.44      2.33 o
   1  10   9      473.86      518.03      7.23 o
   2  10   9       20.27       17.88      2.16 o
   3  10   9      344.96      344.98      5.84 o
   4  10   9       39.17       27.97      2.00 o
   5  10   9       54.14       56.80      2.77 o
   6  10   9      103.53      106.15      3.64 o
   7  10   9        6.16        3.30      2.60 o
   8  10   9       13.26       11.93      2.78 o
   9  10   9        2.88        2.27      2.33 o
  10  10   9       11.14       11.82      2.85 o
  11  10   9        3.59        2.20      2.71 o
  12  10   9        0.10       -1.07      2.47 o
  -9  11   9       35.39       38.97      5.80 o
  -8  11   9       61.18       55.97      4.64 o
  -7  11   9        0.66        1.75      2.34 o
  -6  11   9       84.00       80.40      4.68 o
  -5  11   9        3.21        3.99      2.22 o
  -4  11   9       15.54       15.53      2.15 o
  -3  11   9      211.66      210.37     10.83 o
  -2  11   9      408.15      430.55     12.50 o
  -1  11   9      167.57      184.77      4.36 o
   0  11   9       31.81       34.09      1.91 o
   1  11   9       95.98       96.25      2.89 o
   2  11   9      127.86      118.34      3.34 o
   3  11   9      408.25      438.94      6.98 o
   4  11   9       12.53        9.47      1.64 o
   5  11   9       24.64       25.91      2.21 o
   6  11   9      110.47      109.58      3.77 o
   7  11   9       50.62       44.41      2.63 o
   8  11   9       18.06       17.84      2.82 o
   9  11   9       16.39       15.97      2.11 o
  10  11   9        5.31       10.51      3.10 o
  11  11   9        4.10        6.47      3.01 o
  12  11   9        6.51        7.43      3.16 o
  -8  12   9        7.13        8.32      3.01 o
  -7  12   9       12.47       15.35      3.15 o
  -6  12   9       66.51       73.34     10.79 o
  -5  12   9        9.78        6.48      2.90 o
  -4  12   9       75.86       80.40      3.83 o
  -3  12   9        0.93        0.94      1.83 o
  -2  12   9      201.00      212.82      6.19 o
  -1  12   9       16.58       16.47      2.11 o
   0  12   9      289.41      307.19      7.16 o
   1  12   9       48.96       51.71      2.30 o
   2  12   9       24.40       21.53      1.88 o
   3  12   9       88.24       88.38      3.29 o
   4  12   9      118.75      115.46      3.66 o
   5  12   9      153.06      160.20      4.63 o
   6  12   9        0.74       -1.21      1.44 o
   7  12   9       11.43        6.85      2.66 o
   8  12   9       84.36       96.17      5.36 o
   9  12   9       64.79       72.81      3.40 o
  10  12   9        4.63        2.33      1.85 o
  11  12   9       23.75       21.81      3.95 o
  12  12   9        0.19       -0.22      2.98 o
  -7  13   9      101.58       99.93      5.74 o
  -6  13   9       18.53       21.41      3.36 o
  -5  13   9      121.67      144.82      6.27 o
  -4  13   9       13.53       11.32      2.41 o
  -3  13   9       48.51       48.33      3.29 o
  -2  13   9        7.79       10.34      3.71 o
  -1  13   9       12.95       10.65      2.06 o
   0  13   9      282.70      271.26      6.65 o
   1  13   9      159.45      173.97      5.72 o
   2  13   9       55.08       52.51      3.01 o
   3  13   9       16.71       18.49      2.00 o
   4  13   9       16.41       17.33      1.95 o
   5  13   9        1.34        1.18      1.69 o
   6  13   9       42.73       43.06      3.17 o
   7  13   9       22.79       23.27      2.53 o
   8  13   9        4.57        4.42      2.06 o
   9  13   9       12.54       14.90      2.84 o
  10  13   9        0.12        0.46      1.87 o
  11  13   9        3.28        8.49      3.37 o
  -6  14   9        2.91        6.14      4.38 o
  -5  14   9        1.43        4.99      2.63 o
  -4  14   9        2.67        0.80      2.18 o
  -3  14   9        7.07        7.66      2.24 o
  -2  14   9        1.05        3.70      2.01 o
  -1  14   9        2.56        2.69      2.64 o
   0  14   9       52.30       60.22      6.96 o
   1  14   9        0.22       -1.46      2.12 o
   2  14   9        5.41        1.16      1.54 o
   3  14   9       59.01       67.36      3.13 o
   4  14   9        0.26       -1.45      1.45 o
   5  14   9       32.04       33.02      3.71 o
   6  14   9        0.76        3.33      1.85 o
   7  14   9        9.74        7.74      2.02 o
   8  14   9       23.05       17.72      2.45 o
   9  14   9       30.95       31.97      3.52 o
  10  14   9        0.00        2.30      1.97 o
  -5  15   9       25.93       29.81      3.88 o
  -4  15   9       26.18       41.57      3.44 o
  -3  15   9        0.12        1.78      2.18 o
  -2  15   9       19.28       15.69      3.47 o
  -1  15   9       18.77       12.63      5.92 o
   0  15   9       15.58       13.20      4.15 o
   1  15   9        0.05        2.27      2.60 o
   2  15   9        2.03        6.28      2.83 o
   3  15   9        3.44        6.21      1.86 o
   4  15   9        2.76        4.66      2.06 o
   5  15   9        4.18        1.44      1.88 o
   6  15   9       29.06       34.15      3.74 o
   7  15   9       52.28       48.37      3.26 o
   8  15   9       26.32       30.50      2.89 o
   9  15   9        0.73        4.24      3.29 o
  10  15   9        4.99        8.57      3.70 o
  -4  16   9        1.53        1.73      6.37 o
  -3  16   9        3.15        0.85      3.67 o
  -2  16   9        0.03        6.32      3.25 o
  -1  16   9        2.57       -0.03      3.14 o
   0  16   9        1.28        2.86      3.63 o
   1  16   9       19.64       22.14      4.62 o
   2  16   9        1.95        0.88      2.79 o
   3  16   9        3.33        7.74      3.22 o
   4  16   9       18.05       18.33      2.41 o
   5  16   9        0.51        1.56      2.18 o
   6  16   9       13.96       15.62      5.10 o
   7  16   9        1.96        0.99      3.09 o
   8  16   9        6.21        4.59      3.40 o
   9  16   9       10.07       19.17      4.72 o
  -2  17   9        1.23        0.96      5.60 o
  -1  17   9        0.32        0.66      5.29 o
   0  17   9       34.37       41.35      5.69 o
   1  17   9       10.62        7.09      4.32 o
   2  17   9       57.46       74.52      6.38 o
   3  17   9       21.84       23.17      5.31 o
   4  17   9        2.53        3.31      3.18 o
   5  17   9        3.53        2.27      4.13 o
   6  17   9        0.75       -0.36      3.24 o
   7  17   9        0.72        6.18      3.55 o
   1  18   9        0.13       -0.83      6.22 o
   2  18   9       25.38       16.15      7.98 o
   3  18   9        0.61       -2.59      3.15 o
   4  18   9       13.11        7.36      3.85 o
  -1 -10  10        0.27        7.67      5.80 o
  -5  -9  10        3.64        7.26      6.43 o
  -4  -9  10       89.75       94.04      8.91 o
  -3  -9  10        3.83        5.49      3.74 o
  -2  -9  10       23.33       29.61      4.87 o
  -1  -9  10        0.29       -2.63      3.68 o
   0  -9  10        3.53       -0.20      4.08 o
   1  -9  10        3.19        5.00      5.08 o
   2  -9  10       65.63       85.66      7.76 o
   3  -9  10        0.41        0.18      5.14 o
  -7  -8  10       10.80       11.40      6.84 o
  -6  -8  10       11.20        7.67      6.43 o
  -5  -8  10        6.18        5.59      4.77 o
  -4  -8  10        8.40       10.43      5.39 o
  -3  -8  10       15.38       30.01      4.41 o
  -2  -8  10       26.49       29.01      4.48 o
  -1  -8  10        4.65       -3.22      3.22 o
   0  -8  10        1.58       -0.09      3.68 o
   1  -8  10       47.04       59.46      8.29 o
   2  -8  10       43.07       62.33      6.62 o
   3  -8  10        1.17       -4.39      4.48 o
   4  -8  10       54.17       64.40      5.80 o
   5  -8  10        9.96        9.78      4.35 o
  -8  -7  10        0.26       -0.41      5.80 o
  -7  -7  10        0.03       -2.56      4.64 o
  -6  -7  10        0.45        5.37      6.12 o
  -5  -7  10        6.66        9.12      4.98 o
  -4  -7  10       25.80       37.49      6.05 o
  -3  -7  10       13.27       18.10      3.36 o
  -2  -7  10        0.44       -0.29      2.76 o
  -1  -7  10        3.99        6.78      3.14 o
   0  -7  10       12.16       10.83      6.32 o
   1  -7  10       10.10        8.68      3.89 o
   2  -7  10        0.10       -2.04      3.74 o
   3  -7  10       36.22       42.71      3.86 o
   4  -7  10        1.83        7.57      3.03 o
   5  -7  10       18.48       21.91      3.56 o
   6  -7  10        4.46        3.94      4.35 o
  -9  -6  10       78.39       84.99     11.19 o
  -8  -6  10       31.86       35.45      8.08 o
  -7  -6  10       37.77       40.69      6.67 o
  -6  -6  10        1.32        5.83      5.39 o
  -5  -6  10       21.49       36.15      5.79 o
  -4  -6  10        3.70        7.77      4.45 o
  -3  -6  10       13.67        7.47      2.75 o
  -2  -6  10        0.20        2.19      2.43 o
  -1  -6  10       38.49       46.45      6.16 o
   0  -6  10       21.93       21.19      3.83 o
   1  -6  10        0.66       -1.94      5.80 o
   2  -6  10        2.45       -0.84      2.12 o
   3  -6  10        0.31       -2.29      2.29 o
   4  -6  10      152.43      177.81      6.68 o
   5  -6  10       14.52       20.48      3.40 o
   6  -6  10       93.04       94.53      7.88 o
   7  -6  10        0.01        1.87      4.35 o
  -9  -5  10       16.21       13.21      6.22 o
  -8  -5  10       37.10       47.74      5.81 o
  -7  -5  10       26.60       22.85      5.55 o
  -6  -5  10        2.58        2.75      4.21 o
  -5  -5  10       76.58       89.74      7.78 o
  -4  -5  10        3.96        4.69      3.93 o
  -3  -5  10      181.95      184.23      6.86 o
  -2  -5  10       36.96       38.95      3.64 o
  -1  -5  10        7.49        9.28      2.29 o
   0  -5  10      211.89      211.90      9.57 o
   1  -5  10        9.92       13.89      3.53 o
   2  -5  10        2.52       -1.62      2.07 o
   3  -5  10        8.95        5.80      2.54 o
   4  -5  10       20.34       25.79      3.31 o
   5  -5  10        0.05       -0.31      2.57 o
   6  -5  10       18.85       26.53      5.18 o
   7  -5  10        0.42       -1.66      4.15 o
   8  -5  10        0.44       -3.73      4.15 o
 -10  -4  10        7.87        9.40      5.68 o
  -9  -4  10        3.46        4.27      4.42 o
  -8  -4  10       18.59       18.18      4.95 o
  -7  -4  10        9.85        7.63      4.02 o
  -6  -4  10      150.51      154.56      7.94 o
  -5  -4  10       30.42       27.89     11.92 o
  -4  -4  10       78.91       82.39      5.93 o
  -3  -4  10      138.36      129.31      8.07 o
  -2  -4  10       63.53       61.37      5.47 o
  -1  -4  10       22.10       24.87      2.61 o
   0  -4  10       14.93       16.33      2.41 o
   1  -4  10      121.77      115.88      5.06 o
   2  -4  10       37.95       36.30      3.01 o
   3  -4  10       95.11       90.84      4.48 o
   4  -4  10        8.28        7.49      2.63 o
   5  -4  10       30.44       33.25      4.51 o
   6  -4  10       85.86       84.16      7.46 o
   7  -4  10       53.65       66.79      5.19 o
   8  -4  10       14.36        9.51      5.29 o
   9  -4  10        0.24       -1.75      3.15 o
 -10  -3  10        2.08        7.32      5.25 o
  -9  -3  10        2.88        3.79      4.18 o
  -8  -3  10        8.92       10.74      4.36 o
  -7  -3  10       13.86       10.24      5.20 o
  -6  -3  10        3.52        2.70      3.37 o
  -5  -3  10       32.57       33.56      4.78 o
  -4  -3  10       42.50       49.12      4.50 o
  -3  -3  10       29.74       29.85      3.03 o
  -2  -3  10       58.84       53.20      4.61 o
  -1  -3  10      203.59      196.76      6.59 o
   0  -3  10      291.63      271.25     11.33 o
   1  -3  10      128.37      128.78      3.76 o
   2  -3  10       21.83       28.38      2.45 o
   3  -3  10       43.94       34.41      2.99 o
   4  -3  10      157.27      159.42      5.69 o
   5  -3  10      114.13      113.27      5.30 o
   6  -3  10        2.14       -1.87      2.35 o
   7  -3  10        2.62        1.76      2.79 o
   8  -3  10        9.13        9.33      4.87 o
   9  -3  10        5.10        1.63      2.73 o
  10  -3  10        1.09        0.71      3.98 o
 -10  -2  10       13.28       16.61      7.20 o
  -9  -2  10        6.57        9.45      6.70 o
  -8  -2  10       16.03        6.71      6.27 o
  -7  -2  10       57.39       54.39      5.42 o
  -6  -2  10        4.02        3.09      3.28 o
  -5  -2  10        3.48       -2.90      2.90 o
  -4  -2  10       65.75       70.12      3.70 o
  -3  -2  10       26.52       21.60      2.57 o
  -2  -2  10      112.15      109.45      7.07 o
  -1  -2  10       75.16       73.92      4.25 o
   0  -2  10      350.70      327.19      6.12 o
   1  -2  10        0.10        3.49      1.46 o
   2  -2  10      284.46      251.16      5.78 o
   3  -2  10       10.11       12.94      1.74 o
   4  -2  10        9.80        5.67      1.51 o
   5  -2  10       58.85       56.79      4.22 o
   6  -2  10        2.81        4.17      3.32 o
   7  -2  10       19.72       22.42      3.66 o
   8  -2  10        0.07       -1.45      2.79 o
   9  -2  10        8.06        4.41      2.93 o
  10  -2  10        0.69        2.85      3.05 o
 -11  -1  10        0.00       -8.71      8.71 o
 -10  -1  10       27.89       16.36      7.46 o
  -9  -1  10      163.49      196.73     12.84 o
  -8  -1  10        5.26       -1.16      5.58 o
  -7  -1  10        0.34       -4.58      4.58 o
  -6  -1  10       18.58       11.65      5.33 o
  -5  -1  10       32.42       44.81      6.85 o
  -4  -1  10      294.98      283.91      7.28 o
  -3  -1  10       98.89       82.10      5.00 o
  -2  -1  10      633.80      594.96     11.56 o
  -1  -1  10      307.31      310.08      8.21 o
   0  -1  10      142.76      169.93      4.51 o
   1  -1  10      171.44      184.90      4.79 o
   2  -1  10       22.94       21.31      1.59 o
   3  -1  10      339.08      334.54      7.51 o
   4  -1  10       52.30       43.90      2.45 o
   5  -1  10      122.76      113.91      3.64 o
   6  -1  10       61.40       59.06      4.60 o
   7  -1  10       15.33        5.49      2.79 o
   8  -1  10        2.41        2.36      2.33 o
   9  -1  10        7.14        9.73      3.10 o
  10  -1  10       43.92       38.00      4.21 o
  11  -1  10        3.82        1.45      3.87 o
 -11   0  10        0.05       -8.50      8.50 o
 -10   0  10        0.29        0.93      7.05 o
  -9   0  10       12.03       16.96     12.13 o
  -8   0  10       46.90       61.73      8.23 o
  -7   0  10        5.41       18.44      6.07 o
  -6   0  10      388.54      417.04     16.53 o
  -5   0  10      278.00      269.14      8.14 o
  -4   0  10      384.83      355.69      9.49 o
  -3   0  10       16.17       15.21      2.16 o
  -2   0  10       50.85       53.78      3.12 o
  -1   0  10       67.19       57.95      2.85 o
   0   0  10      117.59      120.22      3.62 o
   1   0  10       98.23      111.72      2.85 o
   2   0  10       10.11        9.26      1.10 o
   3   0  10       11.64       14.53      1.34 o
   4   0  10        1.20       -1.01      1.13 o
   5   0  10       34.42       28.16      2.41 o
   6   0  10       12.29        7.69      2.42 o
   7   0  10        0.06       -1.80      1.80 o
   8   0  10        0.40        1.07      2.05 o
   9   0  10        2.60        0.99      2.59 o
  10   0  10       31.73       31.06      6.01 o
  11   0  10        0.13       -3.44      3.44 o
 -11   1  10        0.97       12.02     10.37 o
 -10   1  10       25.66       22.28      7.62 o
  -9   1  10        2.66        5.59      7.57 o
  -8   1  10       25.60       31.49      7.07 o
  -7   1  10        3.40        3.79      8.81 o
  -6   1  10       32.43       36.39      6.72 o
  -5   1  10      359.86      364.32      9.78 o
  -4   1  10      794.24      797.77     17.00 o
  -3   1  10       52.58       50.64      4.12 o
  -2   1  10      457.57      432.37      8.93 o
  -1   1  10       63.06       65.90      3.35 o
   0   1  10       12.98       17.57      1.31 o
   1   1  10      277.78      281.53      6.24 o
   2   1  10      139.53      126.79      2.58 o
   3   1  10      187.99      182.61      3.63 o
   4   1  10        0.02       -0.62      1.53 o
   5   1  10        4.83        4.29      1.67 o
   6   1  10        4.24        6.13      2.12 o
   7   1  10        0.46        2.06      2.00 o
   8   1  10        1.53       -0.18      2.06 o
   9   1  10       20.46       16.47      2.90 o
  10   1  10       40.82       31.46      4.33 o
  11   1  10       49.95       42.23     11.30 o
  12   1  10        0.03        1.62      3.98 o
 -11   2  10        3.79        2.28      9.54 o
 -10   2  10       12.64        8.26      8.19 o
  -9   2  10        5.96       12.50     11.92 o
  -8   2  10       14.95       24.37      6.72 o
  -7   2  10        7.32        9.86     10.26 o
  -6   2  10        5.31        9.98      5.63 o
  -5   2  10      307.17      308.93      9.00 o
  -4   2  10      183.32      167.56      6.01 o
  -3   2  10      101.95       91.85      6.89 o
  -2   2  10      265.26      251.44      7.15 o
  -1   2  10      138.70      126.98      3.01 o
   0   2  10        0.10       -0.59      0.78 o
   1   2  10       59.71       65.86      2.00 o
   2   2  10        1.01        0.81      0.83 o
   3   2  10      200.60      181.04      3.29 o
   4   2  10      407.73      401.44      6.07 o
   5   2  10        5.61        9.75      2.00 o
   6   2  10      387.16      401.74      8.88 o
   7   2  10       67.30       64.46      3.80 o
   8   2  10       53.96       57.17      3.81 o
   9   2  10       28.32       33.68      4.52 o
  10   2  10        0.09        5.30      3.08 o
  11   2  10        0.44        0.68      3.10 o
  12   2  10        7.23        6.14      7.88 o
 -11   3  10        0.82       -6.22      9.54 o
 -10   3  10       30.38       37.17      8.81 o
  -9   3  10       79.10       95.09     14.93 o
  -8   3  10        0.05        4.23      5.81 o
  -7   3  10       18.90       35.11      7.98 o
  -6   3  10      149.09      154.04      6.19 o
  -5   3  10      516.79      536.45     12.86 o
  -4   3  10       60.81       53.92      3.72 o
  -3   3  10      260.36      258.11      6.09 o
  -2   3  10      274.80      279.92      5.23 o
  -1   3  10      134.11      154.90      3.13 o
   0   3  10      196.09      209.06      3.65 o
   1   3  10       38.87       52.90      1.78 o
   2   3  10       15.15       13.89      1.03 o
   3   3  10      155.69      131.29      3.02 o
   4   3  10     1036.58     1000.88     13.85 o
   5   3  10       81.46       72.63      3.30 o
   6   3  10      229.85      242.91      7.62 o
   7   3  10       98.53       93.62      4.34 o
   8   3  10      191.27      191.73      7.54 o
   9   3  10        8.93        2.21      2.75 o
  10   3  10        1.45        4.57      2.96 o
  11   3  10       12.51       12.74      3.71 o
  12   3  10        0.56       -1.53      3.20 o
 -11   4  10       17.66       18.66      9.95 o
 -10   4  10       23.13       30.53      7.70 o
  -9   4  10       10.41        7.43      6.37 o
  -8   4  10       15.35       17.99      6.25 o
  -7   4  10        3.21       -0.84      5.03 o
  -6   4  10        1.52        0.64      2.34 o
  -5   4  10      149.79      150.55      5.25 o
  -4   4  10        0.09        0.04      1.41 o
  -3   4  10        0.19       -0.63      1.50 o
  -2   4  10      165.50      157.91      4.07 o
  -1   4  10      191.85      218.67      3.48 o
   0   4  10        1.50        2.04      0.82 o
   1   4  10       29.03       27.38      1.25 o
   2   4  10       42.61       43.86      1.42 o
   3   4  10       89.05       85.54      2.16 o
   4   4  10      162.77      165.36      3.92 o
   5   4  10      117.23      113.33      3.83 o
   6   4  10       72.71       77.59      8.98 o
   7   4  10       16.25       16.25      2.94 o
   8   4  10       11.27       11.60      4.03 o
   9   4  10       18.21       20.00      3.49 o
  10   4  10        3.29        3.21      2.89 o
  11   4  10        1.07        0.79      3.01 o
  12   4  10        0.25       -1.82      3.04 o
 -10   5  10        6.76        9.35      7.01 o
  -9   5  10       14.20        3.59      6.12 o
  -8   5  10       19.94       11.59      6.10 o
  -7   5  10       13.90       17.18      3.15 o
  -6   5  10      331.69      321.57     10.31 o
  -5   5  10       54.41       44.58      5.27 o
  -4   5  10       97.68      101.49      4.49 o
  -3   5  10      186.79      200.20      5.41 o
  -2   5  10       11.31        9.48      1.27 o
  -1   5  10      282.86      279.57      4.14 o
   0   5  10        0.01        0.57      0.84 o
   1   5  10       16.45       17.42      1.14 o
   2   5  10      161.15      164.04      3.57 o
   3   5  10        7.26        6.41      1.00 o
   4   5  10       21.22       22.59      1.85 o
   5   5  10      129.93      112.96      3.38 o
   6   5  10        8.17        9.77      2.52 o
   7   5  10        0.25        1.92      4.66 o
   8   5  10        7.03        5.48      6.12 o
   9   5  10      136.66      147.91      8.82 o
  10   5  10       23.67       23.09      4.47 o
  11   5  10       56.66       48.08      5.19 o
  12   5  10        0.92       -2.93      2.99 o
 -10   6  10        4.38        7.68      7.05 o
  -9   6  10       19.61       21.83      7.25 o
  -8   6  10        0.03        0.03      5.56 o
  -7   6  10       11.20        7.37      2.15 o
  -6   6  10       21.77       20.51      2.48 o
  -5   6  10        7.40        9.87      2.10 o
  -4   6  10      201.11      191.42      5.49 o
  -3   6  10      144.63      147.56      3.79 o
  -2   6  10        2.28        0.51      1.08 o
  -1   6  10      225.02      232.77      3.73 o
   0   6  10      569.07      557.60      7.55 o
   1   6  10       92.70      102.35      2.28 o
   2   6  10      114.97      125.69      2.77 o
   3   6  10      583.11      581.78      8.02 o
   4   6  10      203.91      203.54      4.41 o
   5   6  10       13.38        9.65      1.57 o
   6   6  10        3.93        0.15      1.36 o
   7   6  10       24.51       19.94      2.87 o
   8   6  10      158.35      168.96      9.20 o
   9   6  10        2.93        3.12      4.04 o
  10   6  10       53.45       54.91     11.19 o
  11   6  10        4.28        1.10      2.98 o
  12   6  10        0.88       -2.85      2.85 o
 -10   7  10       22.60       26.74     10.57 o
  -9   7  10        6.69        6.05      3.26 o
  -8   7  10       18.96       17.51      2.79 o
  -7   7  10       38.57       26.04      2.89 o
  -6   7  10        0.51       -0.82      1.72 o
  -5   7  10       11.30       15.36      2.54 o
  -4   7  10       43.24       35.82      2.80 o
  -3   7  10      168.15      153.95      4.06 o
  -2   7  10      161.60      166.73      4.31 o
  -1   7  10      243.61      255.86      4.04 o
   0   7  10       90.99       99.73      2.43 o
   1   7  10        0.72        0.39      0.96 o
   2   7  10       33.57       37.28      1.71 o
   3   7  10       40.24       40.30      1.78 o
   4   7  10      383.27      360.80      7.83 o
   5   7  10      145.67      150.32      3.89 o
   6   7  10       49.85       44.25      2.30 o
   7   7  10       14.15       11.63      2.83 o
   8   7  10      275.09      276.79      8.52 o
   9   7  10       24.03       23.59      4.76 o
  10   7  10       42.11       37.89      5.92 o
  11   7  10        9.48       14.05      5.20 o
  12   7  10       13.69       20.05      6.63 o
 -10   8  10        6.38       11.19      9.33 o
  -9   8  10        1.21       -1.78      2.34 o
  -8   8  10       13.50       14.37      3.04 o
  -7   8  10       49.01       50.83      3.66 o
  -6   8  10       48.00       50.93      3.47 o
  -5   8  10       35.60       32.59      3.59 o
  -4   8  10       38.34       33.67      3.50 o
  -3   8  10        0.00        1.53      1.48 o
  -2   8  10      204.51      203.49      5.88 o
  -1   8  10      162.12      164.77      3.19 o
   0   8  10        5.10        3.72      1.04 o
   1   8  10      540.89      526.64      6.97 o
   2   8  10       50.74       47.14      2.83 o
   3   8  10      123.37      124.23      3.23 o
   4   8  10      422.15      399.18      6.38 o
   5   8  10      777.01      781.81     11.50 o
   6   8  10      169.76      163.92      4.56 o
   7   8  10       70.67       62.25      3.12 o
   8   8  10        7.87        7.95      2.91 o
   9   8  10       10.14        7.86      2.73 o
  10   8  10       19.99       18.66      3.25 o
  11   8  10        3.84        1.81      4.13 o
  12   8  10        0.89       -0.05      3.85 o
  -9   9  10       44.70       46.25      4.27 o
  -8   9  10        0.01        0.43      2.39 o
  -7   9  10        6.38        4.44      2.26 o
  -6   9  10       23.44       24.60      2.91 o
  -5   9  10       13.68       16.61      2.57 o
  -4   9  10       16.18       12.62      2.73 o
  -3   9  10       11.13        7.35      1.75 o
  -2   9  10       17.46       18.46      2.14 o
  -1   9  10     1304.33     1289.59     16.47 o
   0   9  10       71.83       75.29      2.32 o
   1   9  10        7.00        8.15      1.25 o
   2   9  10      145.38      134.19      3.40 o
   3   9  10        6.07        3.99      1.35 o
   4   9  10      103.91      105.09      3.09 o
   5   9  10        0.45       -1.26      1.31 o
   6   9  10        4.80        8.54      1.76 o
   7   9  10      391.63      365.84     10.74 o
   8   9  10        8.56        6.42      2.18 o
   9   9  10        4.58        4.05      2.52 o
  10   9  10       18.07       13.38      3.23 o
  11   9  10       14.60       18.35      3.93 o
  12   9  10       35.10       31.06      4.07 o
  -9  10  10        1.63        3.13      3.37 o
  -8  10  10        0.15       -2.10      2.10 o
  -7  10  10        9.28        9.29      3.48 o
  -6  10  10        1.51       -0.32      3.02 o
  -5  10  10       28.72       23.97      2.93 o
  -4  10  10       46.34       41.00      2.61 o
  -3  10  10      136.07      148.65      4.87 o
  -2  10  10        0.15        0.22      1.58 o
  -1  10  10       47.74       54.19      3.01 o
   0  10  10        0.14       -0.99      0.99 o
   1  10  10       72.13       74.99      2.37 o
   2  10  10       94.03       84.46      2.90 o
   3  10  10      129.65      128.51      3.46 o
   4  10  10      155.62      149.10      3.71 o
   5  10  10       76.73       80.73      3.00 o
   6  10  10      148.08      155.89      4.54 o
   7  10  10       19.27       14.08      2.06 o
   8  10  10        1.34        0.78      1.61 o
   9  10  10       38.63       35.32      2.79 o
  10  10  10       46.32       63.05      4.81 o
  11  10  10        8.02        6.47      3.01 o
  12  10  10        0.01       -0.94      2.65 o
  -8  11  10       24.64       21.80      3.53 o
  -7  11  10        7.85        5.13      2.63 o
  -6  11  10        1.43        4.51      2.39 o
  -5  11  10       70.81       64.65      4.22 o
  -4  11  10        0.01       -0.83      1.68 o
  -3  11  10       62.29       60.88      3.34 o
  -2  11  10       40.92       39.03      2.86 o
  -1  11  10       26.51       18.40      2.28 o
   0  11  10      334.57      314.79      5.37 o
   1  11  10      156.54      150.13      3.77 o
   2  11  10        0.50       -1.32      1.32 o
   3  11  10      167.93      170.72      5.61 o
   4  11  10       34.85       32.40      2.24 o
   5  11  10       21.10       14.93      1.81 o
   6  11  10      111.99      111.11      5.32 o
   7  11  10      128.34      121.33      4.13 o
   8  11  10        5.59        4.66      2.18 o
   9  11  10        0.15       -1.13      1.94 o
  10  11  10       84.04       94.24      4.04 o
  11  11  10        1.72        0.55      2.83 o
  12  11  10        0.25       -0.07      2.74 o
  -7  12  10        3.11       -1.36      3.89 o
  -6  12  10       29.67       29.60      3.69 o
  -5  12  10        7.08        3.10      2.33 o
  -4  12  10       26.94       27.47      2.72 o
  -3  12  10        3.63        2.08      1.88 o
  -2  12  10      138.94      147.06      4.84 o
  -1  12  10        2.52        4.74      3.32 o
   0  12  10       37.95       47.35      3.31 o
   1  12  10        4.92        2.72      2.27 o
   2  12  10       92.95       87.25      3.06 o
   3  12  10      138.96      141.58      3.80 o
   4  12  10       26.94       27.08      2.19 o
   5  12  10       10.47       14.71      2.37 o
   6  12  10       41.61       45.22      3.80 o
   7  12  10        0.51       -0.32      1.56 o
   8  12  10       22.29       23.43      2.33 o
   9  12  10        6.17        6.76      1.94 o
  10  12  10        1.65        0.71      2.51 o
  11  12  10       19.97       22.41      4.55 o
  -7  13  10        4.00        6.95      3.73 o
  -6  13  10        6.54        4.90      2.72 o
  -5  13  10        3.77        6.41      2.65 o
  -4  13  10        1.55        2.62      2.17 o
  -3  13  10        0.99        0.58      1.97 o
  -2  13  10        3.36        6.05      2.07 o
  -1  13  10       53.14       63.36      4.05 o
   0  13  10       24.34       22.50      4.03 o
   1  13  10       46.50       51.56      5.60 o
   2  13  10       24.02       21.59      2.01 o
   3  13  10        6.61        5.96      1.66 o
   4  13  10       25.82       27.04      2.24 o
   5  13  10       76.16       81.11      4.68 o
   6  13  10       35.01       36.35      2.69 o
   7  13  10        1.94        2.30      2.30 o
   8  13  10        9.53       10.48      2.17 o
   9  13  10        0.69        0.52      1.85 o
  10  13  10        0.04       -1.86      1.90 o
  11  13  10        1.87       -4.45      4.47 o
  -6  14  10        5.45        9.11      3.14 o
  -5  14  10        5.62        3.44      2.61 o
  -4  14  10       16.75       14.91      2.66 o
  -3  14  10       29.39       36.05      5.03 o
  -2  14  10       37.59       47.77      4.40 o
  -1  14  10        6.58        5.73      1.96 o
   0  14  10        0.80       -1.21      3.07 o
   1  14  10       16.11       14.48      3.32 o
   2  14  10        2.80        3.96      1.67 o
   3  14  10       12.31       13.47      2.36 o
   4  14  10        4.32        1.13      1.67 o
   5  14  10        0.37        0.30      1.82 o
   6  14  10        0.10        0.88      1.77 o
   7  14  10        2.57       -0.86      1.81 o
   8  14  10       18.59       22.94      3.59 o
   9  14  10        2.74        2.21      2.06 o
  10  14  10        0.80        6.45      3.44 o
  -5  15  10        1.47        3.27      3.39 o
  -4  15  10        6.88        5.41      4.73 o
  -3  15  10        7.24        8.76      3.61 o
  -2  15  10        7.19        9.96      2.29 o
  -1  15  10        8.03        3.85      3.42 o
   0  15  10       10.05        1.00      5.39 o
   1  15  10        2.30        3.68      3.84 o
   2  15  10       25.02       24.66      4.61 o
   3  15  10        6.86        5.25      2.67 o
   4  15  10        0.66       -0.64      1.64 o
   5  15  10        0.81       -0.94      1.80 o
   6  15  10       24.99       32.71      2.90 o
   7  15  10       35.57       41.48      3.22 o
   8  15  10       39.69       48.07      4.93 o
   9  15  10        3.66        1.37      3.28 o
  -3  16  10        0.01       -0.06      4.97 o
  -2  16  10       13.03       12.07      9.64 o
  -1  16  10       29.45       24.52      6.63 o
   0  16  10        0.45       -1.35      6.32 o
   1  16  10        0.13        1.94      4.04 o
   2  16  10        4.52        7.16      3.34 o
   3  16  10        3.55        1.90      2.59 o
   4  16  10       18.75       17.45      2.40 o
   5  16  10        9.58        6.00      2.30 o
   6  16  10       22.34       23.05      6.26 o
   7  16  10        1.02       -2.90      2.90 o
   8  16  10       11.63       12.85      3.90 o
  -2  17  10        6.71        2.07      6.22 o
  -1  17  10        3.70       -1.23      3.68 o
   0  17  10       18.73       15.74      4.76 o
   1  17  10       14.94       15.92      4.52 o
   2  17  10        5.80       -0.41      6.22 o
   3  17  10        0.23       -1.72      3.15 o
   4  17  10       47.93       56.68      5.34 o
   5  17  10       24.67       30.22      4.73 o
   6  17  10        1.15        5.24      4.80 o
   7  17  10        3.19        1.86      3.53 o
   2  18  10        0.29       -5.80      5.80 o
   3  18  10        1.38       -3.73      6.01 o
   4  18  10        0.44       10.78      6.84 o
  -5  -8  11        0.21       -1.04      5.60 o
  -4  -8  11        1.68       -1.35      4.58 o
  -3  -8  11       14.07       13.49      3.86 o
  -2  -8  11       16.88       25.50      4.24 o
  -1  -8  11        0.03       -4.46      4.46 o
   0  -8  11        3.68        5.95      4.23 o
   1  -8  11        8.98        7.75      4.63 o
   2  -8  11        0.25       -4.56      4.56 o
   3  -8  11       25.87       37.19     17.31 o
  -6  -7  11        2.31        1.24      5.60 o
  -5  -7  11       26.90       26.80      6.17 o
  -4  -7  11        6.70       10.64      5.09 o
  -3  -7  11        4.40        5.66      3.07 o
  -2  -7  11       36.32       43.27      4.56 o
  -1  -7  11        3.02        3.39      3.11 o
   0  -7  11        4.45        1.97      3.94 o
   1  -7  11        1.15       -1.50      3.68 o
   2  -7  11       40.78       37.40      5.71 o
   3  -7  11       32.83       39.62     11.09 o
   4  -7  11        0.01       -2.94      2.94 o
   5  -7  11       14.37       23.84      5.18 o
  -7  -6  11        3.94        8.29      6.22 o
  -6  -6  11        6.88       12.69      5.27 o
  -5  -6  11        0.05       -3.96      5.91 o
  -4  -6  11       40.00       43.33     11.82 o
  -3  -6  11        0.66        0.52      2.52 o
  -2  -6  11        1.37       -2.29      2.54 o
  -1  -6  11       30.70       37.43      4.06 o
   0  -6  11        0.01        4.32      3.29 o
   1  -6  11       38.13       36.15      4.87 o
   2  -6  11       25.63       35.37      5.17 o
   3  -6  11        1.15       -2.47      2.47 o
   4  -6  11        5.44        7.71      3.53 o
   5  -6  11        0.73        3.11      4.15 o
   6  -6  11        6.06        7.46      4.56 o
  -8  -5  11       28.13       25.50      7.88 o
  -7  -5  11        0.05        0.76      4.67 o
  -6  -5  11        9.34       15.07      8.40 o
  -5  -5  11        0.12        1.49      4.10 o
  -4  -5  11        1.00        3.57      2.58 o
  -3  -5  11        2.22        5.46      2.66 o
  -2  -5  11        6.23        7.07      3.57 o
  -1  -5  11        2.66        5.79      2.74 o
   0  -5  11      132.47      137.39      7.02 o
   1  -5  11       10.44        7.72      6.22 o
   2  -5  11        8.11        6.46      2.39 o
   3  -5  11        8.34        6.94      4.33 o
   4  -5  11       29.61       25.95      3.52 o
   5  -5  11        6.79        4.16      4.98 o
   6  -5  11       85.02       76.08      7.67 o
   7  -5  11        0.24        0.00      4.35 o
  -9  -4  11       10.09       15.21      5.78 o
  -8  -4  11        2.60        1.70      4.21 o
  -7  -4  11       16.74       18.31      4.97 o
  -6  -4  11       16.04       28.61      5.83 o
  -5  -4  11        0.00        0.17      3.86 o
  -4  -4  11       19.40       13.55      4.45 o
  -3  -4  11       12.44       16.28      3.02 o
  -2  -4  11        0.35        2.54      2.36 o
  -1  -4  11       21.52       25.83      2.74 o
   0  -4  11       57.95       61.05      4.37 o
   1  -4  11       19.01       19.22      2.39 o
   2  -4  11       47.81       47.67      3.43 o
   3  -4  11        1.40       -2.06      3.71 o
   4  -4  11       10.54       19.01      4.33 o
   5  -4  11       57.22       58.97      4.62 o
   6  -4  11        0.70       -3.11      3.73 o
   7  -4  11       25.03       19.49      5.39 o
   8  -4  11        0.01        3.94      4.77 o
  -9  -3  11        0.00       -0.33      4.76 o
  -8  -3  11        1.10        1.72      4.02 o
  -7  -3  11        3.66        4.09      3.89 o
  -6  -3  11        0.19       -0.92      3.32 o
  -5  -3  11        0.35       -2.51      4.79 o
  -4  -3  11       55.11       56.12      4.12 o
  -3  -3  11       26.76       31.19      4.98 o
  -2  -3  11      110.57      123.36      5.52 o
  -1  -3  11      126.19      113.02      5.76 o
   0  -3  11       75.56       84.39      4.01 o
   1  -3  11       27.31       32.24      2.75 o
   2  -3  11       61.69       76.76      3.97 o
   3  -3  11       60.17       59.40      3.76 o
   4  -3  11        0.79       -0.22      4.49 o
   5  -3  11      104.57      113.07      7.46 o
   6  -3  11        6.71        8.31      4.87 o
   7  -3  11       24.06        9.74      4.77 o
   8  -3  11        3.85       -0.41      4.15 o
   9  -3  11        1.03        2.05      2.93 o
  -9  -2  11        2.58        3.85      5.89 o
  -8  -2  11        1.69        3.65      3.95 o
  -7  -2  11        2.22        6.71      3.96 o
  -6  -2  11       38.98       30.16      4.69 o
  -5  -2  11       66.65       77.34      8.41 o
  -4  -2  11       11.78       14.88      2.74 o
  -3  -2  11        3.75        1.60      2.77 o
  -2  -2  11        1.17        3.28      2.19 o
  -1  -2  11       85.20      115.22      5.24 o
   0  -2  11       66.12       77.30      2.97 o
   1  -2  11      439.10      395.91      7.86 o
   2  -2  11      186.20      176.18      4.91 o
   3  -2  11       80.98       84.30      4.18 o
   4  -2  11       27.59       22.38      2.58 o
   5  -2  11        0.46       -1.89      1.89 o
   6  -2  11       20.26       19.45      3.19 o
   7  -2  11        0.31       -2.35      2.35 o
   8  -2  11       16.17       13.16      3.66 o
   9  -2  11        0.18        1.50      2.83 o
  10  -2  11        6.61        7.36      3.96 o
 -10  -1  11        9.69       22.60     10.16 o
  -9  -1  11       15.99       21.02      7.37 o
  -8  -1  11       57.26       62.07      8.86 o
  -7  -1  11      103.50      101.88      9.46 o
  -6  -1  11        3.02       -0.45      3.45 o
  -5  -1  11        2.17        4.51      3.37 o
  -4  -1  11       36.70       40.00      3.80 o
  -3  -1  11       26.88       23.51      2.57 o
  -2  -1  11      155.22      125.32      7.67 o
  -1  -1  11      361.73      336.89     13.92 o
   0  -1  11       22.90       41.05      5.18 o
   1  -1  11      190.27      175.53      4.35 o
   2  -1  11        0.40        1.08      1.66 o
   3  -1  11       52.74       54.56      2.69 o
   4  -1  11        0.09       -1.53      1.53 o
   5  -1  11       20.93       21.75      3.29 o
   6  -1  11        7.50        7.36      2.93 o
   7  -1  11        0.57        2.04      4.46 o
   8  -1  11        1.44       -1.10      2.32 o
   9  -1  11        7.15       17.83      5.81 o
  10  -1  11       19.89       19.92      3.83 o
 -10   0  11       13.90       22.60     10.57 o
  -9   0  11        4.58       12.07      6.67 o
  -8   0  11        9.16        2.67     16.07 o
  -7   0  11       16.75       20.47      6.37 o
  -6   0  11        9.22        5.09      5.17 o
  -5   0  11       22.42       19.18      5.74 o
  -4   0  11        7.31        3.97      1.98 o
  -3   0  11        8.01        9.96      2.17 o
  -2   0  11      828.97      783.01     14.40 o
  -1   0  11       78.39       62.50      3.98 o
   0   0  11      119.79      118.71      3.84 o
   1   0  11       35.86       37.58      2.73 o
   2   0  11       24.69       33.40      1.92 o
   3   0  11      253.59      247.09      4.90 o
   4   0  11        1.31       -0.88      1.07 o
   5   0  11        4.14        3.70      1.57 o
   6   0  11        5.99        8.01      2.47 o
   7   0  11        3.63        2.12      2.11 o
   8   0  11       14.46       13.49      3.13 o
   9   0  11        0.38        1.18      2.68 o
  10   0  11        0.14        2.35      2.93 o
  11   0  11        3.27        4.75      4.24 o
 -10   1  11        0.12        0.21      9.33 o
  -9   1  11       16.98       14.13      7.11 o
  -8   1  11       11.37       21.93      7.98 o
  -7   1  11        6.08        8.47     10.47 o
  -6   1  11       48.16       46.13      6.96 o
  -5   1  11       18.19       18.31      3.16 o
  -4   1  11      167.85      171.65      6.42 o
  -3   1  11      112.38      112.05      6.33 o
  -2   1  11       19.82       20.51      2.41 o
  -1   1  11      321.02      298.46      6.62 o
   0   1  11        1.68        2.10      1.44 o
   1   1  11        8.34        3.90      1.16 o
   2   1  11       10.24        8.20      1.27 o
   3   1  11      173.25      170.46      3.34 o
   4   1  11       48.91       50.16      2.15 o
   5   1  11        8.37        4.24      1.71 o
   6   1  11        3.93        7.42      3.30 o
   7   1  11       18.87       10.42      2.80 o
   8   1  11        2.45        2.70      2.18 o
   9   1  11       23.87       22.48      4.73 o
  10   1  11        7.98        6.93      4.16 o
  11   1  11       33.80       23.94      7.36 o
 -10   2  11        2.55       -1.45      9.33 o
  -9   2  11        2.92       -2.46      6.27 o
  -8   2  11       38.29       46.57      8.22 o
  -7   2  11        1.93        6.39      5.57 o
  -6   2  11       61.28       50.45      7.37 o
  -5   2  11       68.84       63.79      4.20 o
  -4   2  11       24.58       18.81      2.93 o
  -3   2  11       13.48        7.15      2.40 o
  -2   2  11        1.20        0.11      2.76 o
  -1   2  11       93.76       86.13      3.10 o
   0   2  11       55.65       55.89      4.85 o
   1   2  11      116.39      112.54      2.65 o
   2   2  11       16.61       15.45      1.32 o
   3   2  11       20.76       20.57      1.58 o
   4   2  11        0.36       -1.20      1.20 o
   5   2  11        1.25        3.85      1.60 o
   6   2  11      371.14      379.67      8.18 o
   7   2  11        2.29        1.37      2.09 o
   8   2  11       41.43       35.93      4.03 o
   9   2  11        0.02       -0.14      2.28 o
  10   2  11        2.16       -1.85      2.79 o
  11   2  11        0.06       -2.50      3.81 o
 -10   3  11       17.05       19.49     10.57 o
  -9   3  11       18.11       26.56      7.96 o
  -8   3  11       76.20       94.34      9.98 o
  -7   3  11        0.55       -4.96      9.02 o
  -6   3  11       68.29       59.94      4.33 o
  -5   3  11        0.02       -2.03      2.03 o
  -4   3  11      135.87      140.00      9.32 o
  -3   3  11       15.76        6.60      4.15 o
  -2   3  11       12.27       10.04      2.57 o
  -1   3  11      178.19      181.28      4.23 o
   0   3  11       22.07       19.88      1.37 o
   1   3  11      180.71      173.47      3.16 o
   2   3  11      246.23      256.33      4.02 o
   3   3  11      399.02      350.25      5.21 o
   4   3  11      435.90      440.15      6.83 o
   5   3  11       96.99       80.77      3.61 o
   6   3  11       25.42       27.24      2.51 o
   7   3  11       54.46       56.83      3.70 o
   8   3  11        8.25       11.06      2.50 o
   9   3  11       17.22       19.69      3.66 o
  10   3  11        1.15        5.30      3.15 o
  11   3  11        3.87        6.27      3.57 o
  12   3  11        7.23        4.87      3.74 o
 -10   4  11       12.63        8.50     10.37 o
  -9   4  11       36.55       42.14      8.70 o
  -8   4  11        0.70        0.64      6.74 o
  -7   4  11        5.65        6.38      5.96 o
  -6   4  11       96.42      101.85      5.31 o
  -5   4  11       19.95       17.33      3.00 o
  -4   4  11        0.38       -2.03      2.19 o
  -3   4  11       88.86       89.74      6.70 o
  -2   4  11      121.99       98.98      3.43 o
  -1   4  11      182.74      167.38      3.76 o
   0   4  11      114.20      107.21      2.73 o
   1   4  11       80.94       80.22      2.07 o
   2   4  11      303.35      320.70      4.64 o
   3   4  11      469.89      437.94      6.08 o
   4   4  11       36.03       33.07      1.96 o
   5   4  11       19.89       20.21      2.07 o
   6   4  11        0.34        1.41      1.69 o
   7   4  11        0.31        2.15      2.57 o
   8   4  11        0.00        0.38      2.36 o
   9   4  11       19.21       13.60      3.31 o
  10   4  11        7.87        6.88      3.14 o
  11   4  11       15.48       12.93      3.81 o
  12   4  11       33.63       38.89      7.40 o
 -10   5  11        0.31       -0.41      8.91 o
  -9   5  11        0.08       -3.27      6.01 o
  -8   5  11       29.36       31.92      7.31 o
  -7   5  11        1.34        0.58      2.56 o
  -6   5  11        6.82       10.19      4.89 o
  -5   5  11       17.71       15.21      3.45 o
  -4   5  11      303.32      280.12      6.95 o
  -3   5  11      160.11      148.53      4.74 o
  -2   5  11        7.17        7.64      1.90 o
  -1   5  11       10.28        8.38      1.38 o
   0   5  11       65.13       71.74      2.12 o
   1   5  11       47.89       49.39      1.93 o
   2   5  11        0.78       -0.95      0.95 o
   3   5  11      631.70      605.19      7.71 o
   4   5  11      311.73      292.13      5.75 o
   5   5  11      198.25      181.28      5.44 o
   6   5  11       95.26       88.44      3.27 o
   7   5  11        1.85        1.47      2.45 o
   8   5  11       37.78       39.64      5.52 o
   9   5  11        4.07        4.59      4.03 o
  10   5  11        7.44        2.82      2.84 o
  11   5  11        7.09        6.37      4.87 o
  12   5  11        2.05        0.95      3.47 o
  -9   6  11        0.05       -5.04      5.98 o
  -8   6  11        8.21        4.86      3.05 o
  -7   6  11        0.04       -2.57      2.57 o
  -6   6  11       54.59       56.98      5.82 o
  -5   6  11       21.69       22.87      2.56 o
  -4   6  11       34.72       39.16      2.92 o
  -3   6  11       28.02       21.77      2.35 o
  -2   6  11       17.46       12.16      1.66 o
  -1   6  11      101.07       88.60      2.47 o
   0   6  11        8.20        9.31      1.18 o
   1   6  11      274.85      287.23      4.67 o
   2   6  11       72.54       73.91      2.35 o
   3   6  11       79.58       82.43      2.65 o
   4   6  11      244.37      245.65      5.19 o
   5   6  11       50.67       52.52      3.32 o
   6   6  11      252.35      229.69      5.09 o
   7   6  11       58.28       54.44      2.75 o
   8   6  11       51.56       55.25      6.12 o
   9   6  11        7.01        9.07      4.47 o
  10   6  11        0.04       -3.48      3.48 o
  11   6  11       13.54       13.00      3.86 o
  12   6  11       27.48       38.07      5.27 o
  -9   7  11        0.60       -5.90      5.90 o
  -8   7  11        5.75        1.16      2.89 o
  -7   7  11       17.02       16.43      2.76 o
  -6   7  11        1.56        2.59      2.18 o
  -5   7  11       19.28       17.60      2.46 o
  -4   7  11      357.53      329.31      8.20 o
  -3   7  11       29.22       26.09      2.10 o
  -2   7  11      126.45      114.06      3.66 o
  -1   7  11      162.92      153.48      3.69 o
   0   7  11       19.54       21.20      1.45 o
   1   7  11     1197.72     1173.74     13.67 o
   2   7  11        3.97        5.83      1.49 o
   3   7  11      224.00      215.93      4.19 o
   4   7  11       74.82       70.90      2.89 o
   5   7  11       61.60       57.39      2.64 o
   6   7  11      170.87      170.35      4.35 o
   7   7  11      303.52      283.22      6.54 o
   8   7  11      131.92      134.22      5.99 o
   9   7  11       47.50       44.43      4.22 o
  10   7  11       27.79       30.49      7.46 o
  11   7  11        1.05        1.72      3.31 o
  12   7  11        4.69        4.86      3.72 o
  -9   8  11        3.60       -3.19      3.19 o
  -8   8  11       71.07       75.44      4.50 o
  -7   8  11       16.55       20.47      3.13 o
  -6   8  11        3.08       -0.89      2.32 o
  -5   8  11        9.61        6.86      2.26 o
  -4   8  11        4.38        2.17      1.91 o
  -3   8  11       20.58       22.11      2.07 o
  -2   8  11        4.31        1.05      1.48 o
  -1   8  11        5.31        6.26      1.83 o
   0   8  11      243.59      234.52      4.10 o
   1   8  11       16.34       14.12      1.48 o
   2   8  11      927.06      916.05     11.74 o
   3   8  11        0.12        3.05      1.55 o
   4   8  11      401.00      388.96      7.01 o
   5   8  11       93.36       97.94      3.34 o
   6   8  11        3.19        0.04      1.46 o
   7   8  11        4.75        7.57      2.66 o
   8   8  11        0.59        0.69      1.89 o
   9   8  11        2.50        3.49      3.22 o
  10   8  11       30.00       31.63      5.44 o
  11   8  11        0.99        0.59      2.84 o
  12   8  11        1.17        1.65      2.46 o
  -9   9  11        3.47        4.39      2.82 o
  -8   9  11        0.45        1.32      2.37 o
  -7   9  11        0.26       -0.46      2.21 o
  -6   9  11        3.66        2.08      2.31 o
  -5   9  11       12.19       10.39      2.38 o
  -4   9  11       26.56       26.62      2.79 o
  -3   9  11      180.66      176.96      6.65 o
  -2   9  11        2.83        3.52      1.63 o
  -1   9  11       13.37        9.94      1.84 o
   0   9  11       80.34       76.68      2.59 o
   1   9  11       82.08       83.81      2.67 o
   2   9  11      656.66      674.59     11.34 o
   3   9  11       25.02       30.50      2.17 o
   4   9  11      137.29      140.22      3.62 o
   5   9  11       15.50       13.94      1.84 o
   6   9  11      115.06      118.23      4.14 o
   7   9  11      101.37       98.27      5.36 o
   8   9  11       91.51       86.15      5.78 o
   9   9  11        4.97        4.32      2.42 o
  10   9  11       34.80       31.57      4.19 o
  11   9  11        6.92        8.33      3.14 o
  12   9  11        0.06       -1.11      4.09 o
  -8  10  11        1.86        1.76      2.61 o
  -7  10  11        0.77        0.54      2.40 o
  -6  10  11        9.02        8.01      2.58 o
  -5  10  11      147.45      146.31      5.58 o
  -4  10  11        1.40        1.55      1.94 o
  -3  10  11       13.34        9.16      1.92 o
  -2  10  11      172.98      192.71      5.42 o
  -1  10  11      264.62      264.59      7.81 o
   0  10  11      155.14      169.27      3.73 o
   1  10  11       87.35       81.78      2.61 o
   2  10  11      132.99      124.52      3.44 o
   3  10  11      289.72      275.56      6.07 o
   4  10  11        7.14        8.25      1.54 o
   5  10  11      136.56      121.65      3.72 o
   6  10  11      212.67      204.77      5.44 o
   7  10  11       29.81       29.71      2.51 o
   8  10  11        7.00        5.40      1.91 o
   9  10  11        1.49        4.52      1.95 o
  10  10  11       11.08       11.94      2.30 o
  11  10  11       19.10       25.74      3.99 o
  12  10  11        0.40       -2.36      2.82 o
  -8  11  11        2.96        1.18      4.90 o
  -7  11  11        7.73        7.78      2.87 o
  -6  11  11       47.77       46.07      4.29 o
  -5  11  11        0.12       -1.28      2.27 o
  -4  11  11       29.75       28.12      3.45 o
  -3  11  11        3.99        3.09      1.83 o
  -2  11  11       24.59       19.37      2.36 o
  -1  11  11        3.57        4.00      1.86 o
   0  11  11       23.20       17.93      2.87 o
   1  11  11      122.94      124.19      3.01 o
   2  11  11        0.22       -0.64      1.34 o
   3  11  11       72.53       74.43      2.86 o
   4  11  11        3.86        2.13      1.68 o
   5  11  11       51.39       48.59      2.68 o
   6  11  11        8.69        8.81      2.01 o
   7  11  11        0.00        0.73      1.61 o
   8  11  11        0.82        1.07      1.66 o
   9  11  11       42.17       47.90      3.10 o
  10  11  11       26.16       33.82      2.90 o
  11  11  11       19.21       20.71      3.77 o
  -7  12  11        0.00        3.40      2.88 o
  -6  12  11       34.59       30.19      3.63 o
  -5  12  11       15.36       16.86      3.11 o
  -4  12  11        0.72        2.24      2.36 o
  -3  12  11        1.26        0.10      1.93 o
  -2  12  11       10.43        7.20      2.05 o
  -1  12  11        1.37       -1.93      2.82 o
   0  12  11      182.78      182.31      5.61 o
   1  12  11      202.20      204.58      5.32 o
   2  12  11       24.85       26.84      2.09 o
   3  12  11       88.08       85.73      3.63 o
   4  12  11        0.01        1.49      1.52 o
   5  12  11       22.27       21.85      2.12 o
   6  12  11        2.54       -0.19      1.61 o
   7  12  11       40.25       36.86      2.81 o
   8  12  11       13.19        8.52      2.96 o
   9  12  11        2.20        1.55      1.93 o
  10  12  11        4.61        1.11      2.00 o
  11  12  11        4.54        3.09      3.12 o
  -6  13  11       12.15       14.32      3.72 o
  -5  13  11       19.19       18.79      4.27 o
  -4  13  11       21.03       21.89      7.70 o
  -3  13  11       12.62       18.50      2.57 o
  -2  13  11        3.41        3.98      2.45 o
  -1  13  11        3.67        2.78      2.03 o
   0  13  11        3.87        3.41      2.98 o
   1  13  11       41.31       35.96      2.54 o
   2  13  11       77.95       73.21      3.04 o
   3  13  11        0.96        1.24      1.48 o
   4  13  11        0.09        2.61      1.65 o
   5  13  11       26.09       24.70      2.94 o
   6  13  11        0.01        2.30      1.81 o
   7  13  11       12.16       14.74      2.27 o
   8  13  11       23.60       25.67      2.64 o
   9  13  11       10.58       13.24      2.37 o
  10  13  11        6.37        9.02      3.42 o
  -5  14  11        3.51        3.46      4.66 o
  -4  14  11        0.09        3.08      2.69 o
  -3  14  11        3.53        5.13      2.75 o
  -2  14  11      155.66      182.62     11.05 o
  -1  14  11       23.84       18.89      4.18 o
   0  14  11        0.02       -0.92      2.79 o
   1  14  11        3.54        6.58      4.04 o
   2  14  11        1.79        3.35      2.62 o
   3  14  11        2.16        2.42      1.71 o
   4  14  11       22.32       29.20      2.46 o
   5  14  11       16.34       16.09      2.41 o
   6  14  11        4.54        7.48      2.23 o
   7  14  11        1.60        1.49      1.97 o
   8  14  11       15.22       14.66      2.45 o
   9  14  11        9.17        9.04      4.38 o
  10  14  11        4.75        3.79      3.33 o
  -4  15  11        5.82        7.64      2.90 o
  -3  15  11        0.05        3.04      2.55 o
  -2  15  11        3.49        2.06      2.26 o
  -1  15  11        0.68        1.60      3.36 o
   0  15  11        6.97        5.14      3.66 o
   1  15  11        0.41        2.28      3.42 o
   2  15  11        0.97        2.46      2.48 o
   3  15  11        5.65        8.23      2.02 o
   4  15  11        0.05       -1.36      1.75 o
   5  15  11        0.57        0.07      1.86 o
   6  15  11       11.80       16.00      2.52 o
   7  15  11       15.46       14.35      3.75 o
   8  15  11        4.91        1.18      3.17 o
   9  15  11        0.92        5.05      3.47 o
  -3  16  11        2.83       -4.15      5.39 o
  -2  16  11       18.99       11.10      4.24 o
  -1  16  11       34.12       33.67      5.27 o
   0  16  11        4.68        2.99      3.63 o
   1  16  11       14.22       22.82      4.81 o
   2  16  11        0.01       -0.25      2.99 o
   3  16  11        1.29       -1.91      1.98 o
   4  16  11       13.73        7.96      2.24 o
   5  16  11       23.33       32.29      7.51 o
   6  16  11       16.22        8.29      3.51 o
   7  16  11        0.00       -1.04      3.17 o
   8  16  11        2.99       -2.40      3.03 o
  -1  17  11        2.79       -2.28      6.01 o
   0  17  11        0.07       -0.46      3.63 o
   1  17  11        9.98        7.72      4.32 o
   2  17  11        4.12        1.91      3.89 o
   3  17  11       13.05        8.22      4.97 o
   4  17  11       60.34       70.62      4.94 o
   5  17  11       44.51       46.88      5.32 o
   6  17  11        4.91       11.31      3.88 o
  -4  -7  12        4.48        5.22      3.40 o
  -3  -7  12        3.03        4.27      3.39 o
  -2  -7  12        1.12        4.19      3.78 o
  -1  -7  12       27.78       36.41      5.23 o
   0  -7  12       14.61       21.50      5.03 o
   1  -7  12        3.16        3.88      4.33 o
   2  -7  12       29.19       30.26      5.90 o
   3  -7  12        0.80       -4.52      4.52 o
  -6  -6  12        6.16       10.57      6.22 o
  -5  -6  12       12.75       20.17     13.06 o
  -4  -6  12        0.44        1.09      2.89 o
  -3  -6  12        8.46        9.78      3.36 o
  -2  -6  12        5.41        9.26      3.49 o
  -1  -6  12       21.95       18.98      4.23 o
   0  -6  12        3.23        0.53      3.68 o
   1  -6  12        3.64        5.41      3.91 o
   2  -6  12        5.87        4.74      4.33 o
   3  -6  12        0.42       -4.17      4.17 o
   4  -6  12        0.32       -1.31      3.17 o
   5  -6  12        0.37        1.04      4.35 o
  -7  -5  12       36.30       41.67      8.50 o
  -6  -5  12        1.60        3.01      4.90 o
  -5  -5  12       12.38       12.65      5.09 o
  -4  -5  12       49.33       43.47      4.33 o
  -3  -5  12       43.30       46.09      4.36 o
  -2  -5  12        5.21       10.88      3.11 o
  -1  -5  12        4.02        2.47      3.94 o
   0  -5  12       19.07       25.87      4.33 o
   1  -5  12       28.88       30.10      4.63 o
   2  -5  12        0.23       -3.44      3.44 o
   3  -5  12        1.10       -2.52      2.52 o
   4  -5  12        0.89        1.30      3.18 o
   5  -5  12       33.02       41.46      6.01 o
   6  -5  12        2.19       -0.83      4.35 o
  -8  -4  12        0.70        5.80      6.22 o
  -7  -4  12       35.90       49.71      7.43 o
  -6  -4  12        1.12        2.77      5.18 o
  -5  -4  12       13.02       12.39      4.98 o
  -4  -4  12        0.60        2.09      2.73 o
  -3  -4  12        0.47        0.66      3.07 o
  -2  -4  12        2.51        4.14      2.54 o
  -1  -4  12       21.85       21.37      3.40 o
   0  -4  12        0.14        2.95      6.32 o
   1  -4  12        0.39       -0.08      3.19 o
   2  -4  12       46.78       45.54      3.46 o
   3  -4  12       45.54       48.07      3.90 o
   4  -4  12        4.55        0.94      3.09 o
   5  -4  12       35.94       40.22      5.80 o
   6  -4  12       26.51       27.57      5.80 o
   7  -4  12        9.56        7.46      4.98 o
  -8  -3  12        3.13        6.00      5.23 o
  -7  -3  12        8.15       14.71      4.49 o
  -6  -3  12        8.41        3.30      6.41 o
  -5  -3  12       10.32        8.89      4.86 o
  -4  -3  12        0.03        3.75      4.21 o
  -3  -3  12       10.09       13.60      2.98 o
  -2  -3  12       49.36       38.07      4.12 o
  -1  -3  12        9.96        9.69      2.80 o
   0  -3  12        7.35        9.31      3.13 o
   1  -3  12       17.86       23.38      2.56 o
   2  -3  12       24.89       28.33      3.02 o
   3  -3  12      171.75      185.00      7.02 o
   4  -3  12       13.67       18.82      3.48 o
   5  -3  12        7.50        2.90      4.15 o
   6  -3  12        0.18       -1.66      3.94 o
   7  -3  12        3.06        0.83      4.35 o
   8  -3  12        5.29        3.73      4.77 o
  -9  -2  12        1.57       -2.28      6.01 o
  -8  -2  12        0.72       -3.03      4.06 o
  -7  -2  12        9.36        6.54      4.12 o
  -6  -2  12       13.79       12.32      4.30 o
  -5  -2  12       21.54       19.43      4.20 o
  -4  -2  12       42.53       47.03      6.40 o
  -3  -2  12        1.66        5.20      3.89 o
  -2  -2  12       74.51       75.74      4.69 o
  -1  -2  12        0.07        0.88      2.25 o
   0  -2  12       78.62       75.18      7.85 o
   1  -2  12        0.22       -0.69      1.90 o
   2  -2  12        2.58        7.46      2.38 o
   3  -2  12       81.16       77.32      4.76 o
   4  -2  12        2.85       -2.69      2.69 o
   5  -2  12      156.97      165.63      9.95 o
   6  -2  12        0.01        1.02      2.63 o
   7  -2  12       25.31       15.03      3.48 o
   8  -2  12        1.85        8.08      4.98 o
   9  -2  12       13.75       20.80      6.94 o
  -9  -1  12        7.26       -1.87      8.50 o
  -8  -1  12        0.12        2.70      3.92 o
  -7  -1  12        0.57        2.79      3.84 o
  -6  -1  12       18.99       17.39      4.38 o
  -5  -1  12       22.56       24.07      3.91 o
  -4  -1  12        7.09        4.23      2.28 o
  -3  -1  12        0.00       -0.97      2.10 o
  -2  -1  12        3.62        3.08      2.33 o
  -1  -1  12        1.61        0.20      2.29 o
   0  -1  12      143.47      132.13      6.87 o
   1  -1  12      257.14      263.26      6.87 o
   2  -1  12        0.13       -2.01      2.01 o
   3  -1  12       82.24       89.28      9.43 o
   4  -1  12        5.38        8.46      2.86 o
   5  -1  12       26.55       25.72      3.33 o
   6  -1  12        3.54        0.34      2.54 o
   7  -1  12        0.24       -1.47      2.63 o
   8  -1  12       12.50        8.07      5.38 o
   9  -1  12       10.18       11.71      3.45 o
  -9   0  12        4.37       -7.88      7.88 o
  -8   0  12        9.33       20.00      8.71 o
  -7   0  12       42.21       43.33      7.81 o
  -6   0  12        2.33        4.61     11.92 o
  -5   0  12        0.02        2.74      2.33 o
  -4   0  12       43.71       44.49      3.36 o
  -3   0  12        0.51       -1.83      1.83 o
  -2   0  12        8.70        6.66      3.70 o
  -1   0  12      195.04      203.73      8.81 o
   0   0  12      143.57      151.99      5.49 o
   1   0  12      150.07      125.23      4.02 o
   2   0  12        7.46        1.61      1.99 o
   3   0  12      101.47       94.94      4.01 o
   4   0  12       30.73       22.63      2.45 o
   5   0  12        0.34        0.46      2.38 o
   6   0  12        0.30       -1.67      1.67 o
   7   0  12        4.17       -0.27      2.01 o
   8   0  12       11.91        5.57      2.87 o
   9   0  12        0.34       -1.77      2.84 o
  10   0  12        0.83        2.98      3.20 o
  -9   1  12       29.39       28.61     10.57 o
  -8   1  12        9.51       17.82      6.82 o
  -7   1  12       15.37       18.40      6.71 o
  -6   1  12       70.79       67.86      8.17 o
  -5   1  12        3.97        2.56      2.73 o
  -4   1  12        4.54        0.26      2.14 o
  -3   1  12        6.84        3.21      1.99 o
  -2   1  12        0.25       -1.75      1.75 o
  -1   1  12        2.57        0.00      1.38 o
   0   1  12       13.78        9.61      3.38 o
   1   1  12        2.55       -1.34      1.34 o
   2   1  12       23.77       25.25      2.70 o
   3   1  12      313.11      281.72      5.84 o
   4   1  12        1.41        2.94      1.18 o
   5   1  12        0.05        0.38      1.47 o
   6   1  12        4.83        5.92      1.78 o
   7   1  12       13.00       10.71      2.11 o
   8   1  12       11.60       11.77      2.76 o
   9   1  12        3.58        7.76      2.78 o
  10   1  12        3.63       -2.99      2.99 o
  -9   2  12       18.96       16.93      7.55 o
  -8   2  12        4.51        6.35      6.52 o
  -7   2  12      149.42      152.52     11.60 o
  -6   2  12        9.43        8.24      2.86 o
  -5   2  12        0.67       -0.35      2.19 o
  -4   2  12       11.00       12.39      2.77 o
  -3   2  12       34.12       35.29      3.44 o
  -2   2  12       77.15       81.39      3.86 o
  -1   2  12        0.47       -1.66      1.66 o
   0   2  12      138.81      121.80      4.53 o
   1   2  12      106.15      101.17      3.28 o
   2   2  12      157.65      162.20      4.08 o
   3   2  12      244.22      242.31      4.58 o
   4   2  12       11.83       14.52      1.54 o
   5   2  12       24.57       23.67      3.06 o
   6   2  12        1.22        4.34      1.75 o
   7   2  12        1.95        1.68      1.77 o
   8   2  12        1.69        3.31      2.63 o
   9   2  12        2.45        3.59      2.51 o
  10   2  12        2.66        5.32      3.35 o
  11   2  12        0.64       -0.55      3.47 o
  -9   3  12        3.07        1.09      7.05 o
  -8   3  12        2.25        7.28      6.57 o
  -7   3  12       50.41       50.22      8.31 o
  -6   3  12       20.87       25.19      3.51 o
  -5   3  12       27.51       26.86      3.37 o
  -4   3  12        2.45        0.34      2.29 o
  -3   3  12       14.96        9.63      4.28 o
  -2   3  12       80.53       60.12      6.40 o
  -1   3  12      369.26      362.75      6.88 o
   0   3  12       54.14       48.55      2.71 o
   1   3  12       24.82       19.49      1.61 o
   2   3  12       98.01       81.24      2.45 o
   3   3  12      143.27      145.20      3.19 o
   4   3  12      421.74      382.90      6.08 o
   5   3  12       80.28       77.89      4.39 o
   6   3  12        4.09        7.71      2.11 o
   7   3  12       64.12       52.14      4.63 o
   8   3  12        1.36       -2.04      2.04 o
   9   3  12        7.48        2.91      2.58 o
  10   3  12        0.32       -1.65      2.93 o
  11   3  12        2.33        0.56      3.59 o
  -9   4  12        6.36       12.57      7.44 o
  -8   4  12        1.41        2.12      6.32 o
  -7   4  12      162.53      200.58     13.02 o
  -6   4  12      219.38      227.01     15.73 o
  -5   4  12       30.70       43.21      3.82 o
  -4   4  12       60.03       50.39      6.84 o
  -3   4  12      134.35      112.96      5.28 o
  -2   4  12      121.95      111.70      3.70 o
  -1   4  12     1194.27     1107.73     16.13 o
   0   4  12        5.93        9.65      1.43 o
   1   4  12        6.50        2.75      1.21 o
   2   4  12       19.24       18.11      1.44 o
   3   4  12       11.62       14.55      1.44 o
   4   4  12        5.97        3.71      1.38 o
   5   4  12      150.05      129.61      3.91 o
   6   4  12        0.59       -1.50      1.50 o
   7   4  12       24.26       18.21      2.44 o
   8   4  12       13.25        9.17      3.05 o
   9   4  12        3.44        0.38      3.43 o
  10   4  12        5.92        4.10      3.23 o
  11   4  12       10.21       11.06      3.99 o
  -9   5  12        1.27       -0.21      9.12 o
  -8   5  12        3.98        0.35      6.62 o
  -7   5  12       14.17       14.39      3.40 o
  -6   5  12        0.06        1.46      2.58 o
  -5   5  12       10.57       11.36      2.96 o
  -4   5  12        0.28        0.85      2.33 o
  -3   5  12      160.56      163.37      6.41 o
  -2   5  12        0.59       -1.27      1.33 o
  -1   5  12       36.88       29.18      2.19 o
   0   5  12       27.82       30.57      1.91 o
   1   5  12        3.35        4.45      1.16 o
   2   5  12        0.36        0.46      1.36 o
   3   5  12      160.00      174.42      3.43 o
   4   5  12       15.81       17.55      1.66 o
   5   5  12       17.82       17.97      2.03 o
   6   5  12       50.84       51.50      2.80 o
   7   5  12        3.51        2.52      1.66 o
   8   5  12        6.36        3.22      2.21 o
   9   5  12       22.45       31.77      4.37 o
  10   5  12        4.95        4.89      3.36 o
  11   5  12        2.10       -3.16      3.17 o
  -9   6  12       13.67       15.34      9.33 o
  -8   6  12       12.06       15.62      3.68 o
  -7   6  12       12.44        7.71      3.18 o
  -6   6  12        1.76       -0.29      2.58 o
  -5   6  12      122.15      112.30      8.32 o
  -4   6  12       18.91       18.86      3.12 o
  -3   6  12      162.55      145.30      5.00 o
  -2   6  12        5.00        3.20      1.79 o
  -1   6  12      122.35       92.89      3.68 o
   0   6  12       77.22       70.77      3.37 o
   1   6  12       52.21       51.45      2.08 o
   2   6  12        9.17       17.74      1.40 o
   3   6  12      572.79      511.48      6.88 o
   4   6  12       53.59       63.84      2.94 o
   5   6  12       96.78       81.46      3.18 o
   6   6  12       83.44       81.04      3.25 o
   7   6  12       62.62       68.87      3.13 o
   8   6  12       82.42       85.81      5.83 o
   9   6  12        3.71       -5.68      6.74 o
  10   6  12       22.26       28.00      4.53 o
  11   6  12        3.30        3.22      3.23 o
  -9   7  12        1.79        6.43      8.71 o
  -8   7  12        1.96        0.71      3.44 o
  -7   7  12        1.22       -0.76      2.86 o
  -6   7  12        0.47       -2.32      2.63 o
  -5   7  12       53.00       50.09      3.45 o
  -4   7  12       41.01       44.17      3.23 o
  -3   7  12       83.94       80.11      3.93 o
  -2   7  12       24.65       26.88      2.23 o
  -1   7  12      143.80      138.98      4.11 o
   0   7  12       26.32       22.22      1.72 o
   1   7  12        0.55        1.37      1.15 o
   2   7  12        8.49        5.41      1.28 o
   3   7  12      214.76      226.95      4.47 o
   4   7  12      408.57      414.06      7.45 o
   5   7  12        8.23        1.91      1.45 o
   6   7  12       19.93       19.92      2.84 o
   7   7  12       19.52       15.07      2.09 o
   8   7  12        1.85        0.76      1.79 o
   9   7  12        0.76       -1.28      1.87 o
  10   7  12       31.42       31.58      4.11 o
  11   7  12       11.54        5.14      3.34 o
  -9   8  12        1.08       -0.41      3.94 o
  -8   8  12       14.05       12.95      3.72 o
  -7   8  12       18.69       12.46      7.13 o
  -6   8  12       13.92       10.59      2.53 o
  -5   8  12       61.88       59.18      3.79 o
  -4   8  12        0.01       -1.55      1.80 o
  -3   8  12       55.81       63.50      3.02 o
  -2   8  12        1.92        0.93      1.84 o
  -1   8  12      105.31      112.06      3.82 o
   0   8  12      181.48      190.06      4.06 o
   1   8  12        6.17        4.53      1.28 o
   2   8  12      144.43      152.78      3.65 o
   3   8  12      135.72      144.31      3.46 o
   4   8  12       68.18       65.88      3.49 o
   5   8  12        1.42        1.60      1.49 o
   6   8  12       48.16       54.11      4.08 o
   7   8  12      178.78      188.52      5.37 o
   8   8  12      110.80      108.02      7.69 o
   9   8  12       38.19       35.61      4.46 o
  10   8  12       17.69        8.61      3.12 o
  11   8  12        0.96       -2.87      3.13 o
  -8   9  12        0.28        1.27      3.46 o
  -7   9  12        0.78        3.43      2.36 o
  -6   9  12        2.61        2.68      2.36 o
  -5   9  12       62.62       71.14      6.97 o
  -4   9  12        1.90        0.88      1.85 o
  -3   9  12       28.02       23.01      2.19 o
  -2   9  12        2.21        2.60      1.98 o
  -1   9  12       23.10       22.07      2.45 o
   0   9  12       87.38       99.98      3.94 o
   1   9  12      219.74      223.73      4.38 o
   2   9  12      163.99      162.86      4.28 o
   3   9  12        5.45        4.96      1.61 o
   4   9  12        7.42        5.15      2.49 o
   5   9  12       13.58       16.02      1.95 o
   6   9  12        6.02        6.29      1.78 o
   7   9  12        0.41        0.31      1.69 o
   8   9  12        0.95        0.47      1.87 o
   9   9  12        1.87        1.00      2.42 o
  10   9  12       30.00       30.67      2.91 o
  11   9  12        9.99        6.43      3.21 o
  -8  10  12        2.90        3.22      3.35 o
  -7  10  12        5.25        1.67      2.43 o
  -6  10  12        3.57        2.29      2.43 o
  -5  10  12        0.03       -1.89      1.89 o
  -4  10  12        0.19        0.29      2.01 o
  -3  10  12       47.21       41.90      2.75 o
  -2  10  12       73.22       77.10      3.45 o
  -1  10  12        3.86        0.47      1.88 o
   0  10  12        1.98       -0.26      1.49 o
   1  10  12      158.64      164.34      3.76 o
   2  10  12        0.68        2.08      1.51 o
   3  10  12        0.13        1.21      1.45 o
   4  10  12        0.19       -1.04      1.40 o
   5  10  12        2.59        2.09      1.52 o
   6  10  12        4.05        5.31      1.69 o
   7  10  12        0.45        0.47      1.70 o
   8  10  12       39.31       31.64      2.81 o
   9  10  12       10.67       11.61      2.31 o
  10  10  12        1.32        0.12      2.04 o
  11  10  12        0.07       -2.78      2.78 o
  -7  11  12        6.43        6.56      2.86 o
  -6  11  12        0.16       -1.01      2.27 o
  -5  11  12        0.01       -2.45      3.53 o
  -4  11  12        6.37        6.16      4.24 o
  -3  11  12       44.71       40.23      3.26 o
  -2  11  12       17.18       20.36      3.63 o
  -1  11  12        1.40        0.42      1.74 o
   0  11  12        1.33       -0.49      1.47 o
   1  11  12        0.86        0.46      1.18 o
   2  11  12       12.85       12.13      2.13 o
   3  11  12       46.30       45.23      2.44 o
   4  11  12       21.74       18.33      2.27 o
   5  11  12       17.60       19.89      2.07 o
   6  11  12        1.11        3.24      1.75 o
   7  11  12       25.06       21.39      2.41 o
   8  11  12       50.08       54.58      3.28 o
   9  11  12       25.19       30.73      2.91 o
  10  11  12        1.16        0.71      4.86 o
  11  11  12        1.44        1.31      3.18 o
  -7  12  12        2.72        2.69      3.73 o
  -6  12  12       15.58       21.18      4.39 o
  -5  12  12        8.84        4.31      2.80 o
  -4  12  12        0.08        2.41      4.03 o
  -3  12  12       38.60       39.15      3.05 o
  -2  12  12        3.09        6.13      2.18 o
  -1  12  12       11.02       12.05      2.34 o
   0  12  12        3.54        4.72      2.92 o
   1  12  12       66.78       66.10      3.08 o
   2  12  12        0.06        0.30      1.45 o
   3  12  12        7.30        4.24      1.67 o
   4  12  12        0.26       -1.46      1.46 o
   5  12  12       27.38       26.47      2.36 o
   6  12  12       10.74        9.62      2.09 o
   7  12  12       11.11       10.18      2.60 o
   8  12  12       34.43       41.07      3.11 o
   9  12  12        7.35        5.60      2.21 o
  10  12  12        0.41        2.51      3.06 o
  -6  13  12       20.82       26.28      4.43 o
  -5  13  12       12.53       16.35      3.33 o
  -4  13  12        3.10        1.79      2.43 o
  -3  13  12        3.53        2.02      2.23 o
  -2  13  12       24.29       29.38      3.05 o
  -1  13  12        2.98        2.92      2.13 o
   0  13  12       11.34       17.59      3.81 o
   1  13  12       14.37       18.90      2.67 o
   2  13  12       53.35       53.04      3.76 o
   3  13  12       25.63       31.99      2.33 o
   4  13  12        1.07        1.90      1.72 o
   5  13  12       42.12       53.61      3.64 o
   6  13  12       21.97       27.89      2.70 o
   7  13  12       21.43       17.34      5.31 o
   8  13  12       17.14       14.33      2.44 o
   9  13  12       18.54       18.07      3.88 o
  10  13  12        1.08        1.85      3.18 o
  -5  14  12        0.15        0.80      2.80 o
  -4  14  12        1.20        1.76      2.51 o
  -3  14  12       21.64       28.45      3.28 o
  -2  14  12       12.85       13.09      2.69 o
  -1  14  12       30.52       32.23      6.43 o
   0  14  12        7.75       10.37      3.66 o
   1  14  12       15.40       13.32      3.87 o
   2  14  12        5.31        4.19      1.86 o
   3  14  12        1.77        2.96      1.86 o
   4  14  12        0.05       -1.68      1.68 o
   5  14  12        7.42        7.82      2.04 o
   6  14  12       20.18       29.05      2.91 o
   7  14  12        3.08        3.73      2.00 o
   8  14  12        3.27        4.19      3.26 o
   9  14  12       36.17       42.55      4.97 o
  -4  15  12        0.03       -0.41      3.73 o
  -3  15  12        0.60        1.02      2.46 o
  -2  15  12       12.60       10.17      4.16 o
  -1  15  12       29.65       28.76      4.90 o
   0  15  12       60.45       50.25      6.63 o
   1  15  12       25.95       29.39      4.90 o
   2  15  12       24.77       21.99      4.62 o
   3  15  12        8.95       11.33      2.28 o
   4  15  12        3.60        2.44      1.98 o
   5  15  12        0.00       -1.52      1.95 o
   6  15  12        1.33        3.26      3.01 o
   7  15  12       16.67       17.37      4.02 o
   8  15  12        7.87        6.08      5.60 o
  -2  16  12       13.51        6.06      4.07 o
  -1  16  12        2.67        0.59      3.74 o
   0  16  12        0.00       -0.82      5.08 o
   1  16  12        5.14        0.53      3.84 o
   2  16  12        9.72        9.12      5.80 o
   3  16  12        2.77        0.43      2.96 o
   4  16  12        6.34        5.30      2.87 o
   5  16  12       16.40       17.85      3.49 o
   6  16  12        5.65        6.29      3.53 o
   7  16  12        6.32        3.44      3.54 o
   0  17  12       13.63       16.79      7.26 o
   1  17  12        7.17        8.23      4.47 o
   2  17  12        0.20       -2.60      3.93 o
   3  17  12        7.84       10.68      4.60 o
   4  17  12       15.21       11.80      3.57 o
   5  17  12        3.30        8.79      3.47 o
  -3  -6  13        0.29        9.29      4.68 o
  -2  -6  13        5.82        9.48      4.98 o
  -1  -6  13       11.62       14.60      5.39 o
   0  -6  13        0.47        2.75      4.08 o
   1  -6  13       13.30       10.70     13.37 o
   2  -6  13       11.69       14.51      6.43 o
  -5  -5  13        4.20        2.76      7.88 o
  -4  -5  13        7.17       10.06      3.37 o
  -3  -5  13        0.00        2.33      3.12 o
  -2  -5  13        2.99        3.49      3.39 o
  -1  -5  13        7.15       13.90      4.08 o
   0  -5  13       19.94       18.56      4.38 o
   1  -5  13        1.81       -2.31      3.93 o
   2  -5  13       19.03       26.74      6.43 o
   3  -5  13        4.85        2.07      5.39 o
   4  -5  13        5.77        1.90      3.33 o
  -6  -4  13        0.08       -0.62      5.39 o
  -5  -4  13        0.19        6.66      4.77 o
  -4  -4  13       38.01       47.56      8.29 o
  -3  -4  13        0.52        6.80      3.14 o
  -2  -4  13       37.28       44.02      5.54 o
  -1  -4  13       13.67       13.50      8.08 o
   0  -4  13       31.44       33.31      4.58 o
   1  -4  13        5.07        7.32      4.56 o
   2  -4  13        0.92       -1.04      4.35 o
   3  -4  13        1.10       -1.02      2.74 o
   4  -4  13        0.04        0.92      3.19 o
   5  -4  13        3.14        3.94      4.35 o
   6  -4  13        0.34        2.07      4.56 o
  -7  -3  13       16.25       14.10      6.84 o
  -6  -3  13       10.98       13.88      6.22 o
  -5  -3  13       18.61       18.67      5.64 o
  -4  -3  13       12.69       15.39      5.27 o
  -3  -3  13       28.47       35.44      4.11 o
  -2  -3  13       10.19       15.17      4.29 o
  -1  -3  13       79.17       87.00     10.88 o
   0  -3  13       24.83       29.55      4.66 o
   1  -3  13       15.58       21.62      4.98 o
   2  -3  13       18.80       19.56      4.56 o
   3  -3  13        0.67        1.83      2.89 o
   4  -3  13       23.11       27.21      3.93 o
   5  -3  13        6.82       -3.11      3.94 o
   6  -3  13        1.82        2.69      4.56 o
   7  -3  13        2.12        2.28      4.77 o
  -7  -2  13        1.92        1.70      4.83 o
  -6  -2  13       38.17       44.70      5.57 o
  -5  -2  13       33.15       31.49      4.11 o
  -4  -2  13        2.35        4.80      7.77 o
  -3  -2  13        0.00        0.15      2.52 o
  -2  -2  13        3.52        8.50      2.82 o
  -1  -2  13        0.91        2.84      2.83 o
   0  -2  13        1.07        2.83      2.89 o
   1  -2  13        3.02        0.84      2.92 o
   2  -2  13        3.50        2.13      4.15 o
   3  -2  13        7.02        7.12      4.46 o
   4  -2  13       34.18       37.24      4.10 o
   5  -2  13        5.03        0.83      4.15 o
   6  -2  13       20.05       18.24      5.39 o
   7  -2  13        7.77        7.26      4.77 o
   8  -2  13        2.28       -2.69      4.56 o
  -8  -1  13        0.67       -3.10      4.82 o
  -7  -1  13        0.12       -0.81      3.86 o
  -6  -1  13       18.53       13.40      4.34 o
  -5  -1  13        5.04        3.67      2.41 o
  -4  -1  13       29.65       30.56      4.67 o
  -3  -1  13        1.69        6.72      3.86 o
  -2  -1  13      176.81      167.66      6.59 o
  -1  -1  13        0.26        2.59      2.86 o
   0  -1  13       37.12       35.69      3.93 o
   1  -1  13        1.78        2.94      2.29 o
   2  -1  13       91.56       92.86      8.50 o
   3  -1  13        3.74       -2.09      2.42 o
   4  -1  13        2.75        1.14      2.79 o
   5  -1  13        8.17        8.71      4.56 o
   6  -1  13        0.00       -1.45      4.15 o
   7  -1  13        0.46       -4.12      4.66 o
   8  -1  13       39.32       43.52      4.04 o
  -8   0  13        6.91       -1.87      8.71 o
  -7   0  13        2.01        4.70      4.13 o
  -6   0  13       27.37       23.12      4.79 o
  -5   0  13        2.43       -1.81      2.26 o
  -4   0  13        7.35       12.62      2.93 o
  -3   0  13        2.77        1.57      2.17 o
  -2   0  13        9.45       11.13      3.53 o
  -1   0  13        7.72        7.26      2.50 o
   0   0  13       30.75       34.53      3.16 o
   1   0  13      211.48      210.42      7.02 o
   2   0  13       23.62       15.15      2.92 o
   3   0  13        2.52        5.18      2.64 o
   4   0  13       29.78       35.72      6.32 o
   5   0  13        0.56       -1.96      2.44 o
   6   0  13        4.27        0.06      3.42 o
   7   0  13        1.47        3.12      2.66 o
   8   0  13       11.90       10.80      3.08 o
   9   0  13        3.21        5.02      3.36 o
  -8   1  13        4.88       12.43      9.54 o
  -7   1  13        6.53       11.92      6.62 o
  -6   1  13        7.21       15.36      6.37 o
  -5   1  13        0.78        1.70      2.65 o
  -4   1  13        8.37        7.35      2.46 o
  -3   1  13        1.06       -1.58      2.40 o
  -2   1  13       40.31       36.67      5.91 o
  -1   1  13       57.46       63.15      4.13 o
   0   1  13        0.05       -1.57      1.57 o
   1   1  13        3.51        5.49      2.49 o
   2   1  13        3.02       -0.35      2.27 o
   3   1  13        4.35        4.60      2.48 o
   4   1  13       21.79       21.44      2.61 o
   5   1  13        0.26       -1.13      2.34 o
   6   1  13       81.03       87.44      9.91 o
   7   1  13       13.06       19.99      2.51 o
   8   1  13       11.77       10.40      2.89 o
   9   1  13       17.00       18.17      3.81 o
  -9   2  13        0.21       -8.50      8.50 o
  -8   2  13        2.16       -0.54      6.17 o
  -7   2  13        6.20        2.70      7.36 o
  -6   2  13        0.61        0.68      2.72 o
  -5   2  13        5.60        6.10      2.85 o
  -4   2  13        3.48        1.42      2.94 o
  -3   2  13        2.19        1.57      1.93 o
  -2   2  13       48.26       45.38      3.30 o
  -1   2  13      138.33      129.36      4.85 o
   0   2  13        1.97        3.38      3.09 o
   1   2  13       97.21       84.51      4.98 o
   2   2  13       71.07       63.40      4.16 o
   3   2  13       26.02       21.50      2.37 o
   4   2  13       62.76       64.24      5.26 o
   5   2  13        3.92        2.71      1.38 o
   6   2  13        6.59        5.83      1.88 o
   7   2  13       12.30       11.45      2.17 o
   8   2  13        4.79        5.08      2.23 o
   9   2  13        7.60        6.20      3.01 o
  10   2  13        3.55        5.08      3.10 o
  -9   3  13        9.63        2.69      9.54 o
  -8   3  13       17.46       19.51      7.52 o
  -7   3  13        0.01       -5.82      5.82 o
  -6   3  13       20.88       24.91      3.67 o
  -5   3  13      165.01      173.22     11.80 o
  -4   3  13       35.60       22.79      3.76 o
  -3   3  13        9.34       11.92      2.73 o
  -2   3  13      312.65      335.18      8.16 o
  -1   3  13       30.42       36.16      2.77 o
   0   3  13      123.04      123.74      4.25 o
   1   3  13        9.81       14.78      2.38 o
   2   3  13      239.75      202.57      4.45 o
   3   3  13       56.25       58.37      2.60 o
   4   3  13       97.68       92.46      3.10 o
   5   3  13        7.22        7.30      1.84 o
   6   3  13       52.85       66.02      3.15 o
   7   3  13        3.85        3.17      1.93 o
   8   3  13        5.01        3.24      2.06 o
   9   3  13        0.31       -2.52      2.52 o
  10   3  13        0.88       -2.88      2.88 o
  -9   4  13       24.67       51.83     12.65 o
  -8   4  13       11.40        9.52      7.27 o
  -7   4  13       16.74       20.39      3.86 o
  -6   4  13       49.66       50.23      4.68 o
  -5   4  13       95.85      110.83      5.92 o
  -4   4  13       61.51       53.33      7.20 o
  -3   4  13       14.31       12.75      2.78 o
  -2   4  13      209.59      215.12      7.25 o
  -1   4  13       19.62       19.28      1.99 o
   0   4  13      224.46      231.14      5.85 o
   1   4  13       68.15       60.40      3.54 o
   2   4  13      106.76       97.98      2.94 o
   3   4  13       16.14       16.87      1.56 o
   4   4  13      170.30      170.91      5.19 o
   5   4  13       30.53       31.35      2.42 o
   6   4  13       51.33       57.69      3.55 o
   7   4  13        0.00       -1.66      1.66 o
   8   4  13       13.07       14.51      2.38 o
   9   4  13       16.69       14.93      3.46 o
  10   4  13        8.72       10.41      6.64 o
  -8   5  13       72.13       92.92     10.81 o
  -7   5  13        7.71       11.85      3.43 o
  -6   5  13      181.99      169.53     10.91 o
  -5   5  13       14.43       22.52      3.48 o
  -4   5  13       70.03       67.48      4.63 o
  -3   5  13       15.32       13.81      2.80 o
  -2   5  13       13.62       15.32      2.05 o
  -1   5  13       13.28        7.40      1.76 o
   0   5  13       37.16       28.51      2.93 o
   1   5  13        1.09        0.49      1.30 o
   2   5  13       32.15       29.39      1.76 o
   3   5  13       11.16       10.32      1.76 o
   4   5  13        0.33        0.06      1.32 o
   5   5  13        1.70        2.60      1.60 o
   6   5  13       11.35       14.38      2.09 o
   7   5  13        6.81        4.65      1.85 o
   8   5  13        9.66       10.70      2.19 o
   9   5  13        0.72        0.75      2.23 o
  10   5  13        2.36       -1.48      3.34 o
  11   5  13        0.98        0.94      3.63 o
  -8   6  13        1.32        1.08      4.77 o
  -7   6  13       12.07       16.49      4.96 o
  -6   6  13       51.81       55.63      8.97 o
  -5   6  13        2.69        3.20      2.57 o
  -4   6  13        2.07        3.01      2.63 o
  -3   6  13       35.67       27.85      3.39 o
  -2   6  13       63.93       55.42      5.12 o
  -1   6  13        3.79        0.95      1.72 o
   0   6  13       34.47       37.09      2.46 o
   1   6  13        2.33       -0.42      1.25 o
   2   6  13      185.25      186.92      3.77 o
   3   6  13        7.93        8.91      1.33 o
   4   6  13        4.86        2.20      1.54 o
[truncated: 51,944 more chars]
